# Supplementary material for: 3-Meth­oxy­methyl-16β,17β-epiestriol-16β,17β-diyl sulfate
Source: Acta Crystallogr Sect E Struct Rep Online. 2011 Oct 12;67(Pt 11):o2910. doi: 10.1107/S1600536811039213 (PMC3247325; doi:10.1107/S1600536811039213)
Supplement: Supplementary file 1 [file e-67-o2910-sup1.cif]

##############################################################################
#                                                                            #
# This CIF contains the data in a paper accepted for publication in          #
# Acta Crystallographica Section E. It conforms to the requirements of       #
# Notes for Authors for Acta Crystallographica Section E, and has been       #
# peer reviewed under the auspices of the IUCr Commission on Journals.       #
#                                                                            #
# Full details of the Crystallographic Information File format               #
# are given in the paper "The Crystallographic Information File (CIF):       #
# a New Standard Archive File for Crystallography" by S. R. Hall, F. H.      #
# Allen and I. D. Brown [Acta Cryst. (1991), A47, 655-685].                  #
#                                                                            #
# The current version of the core CIF dictionary is obtainable from          #
# ftp://ftp.iucr.org/pub/cif_core.dic.                                       #
#                                                                            #
# Software is freely available for graphical display of the structure(s)     #
# in this CIF. For information consult the CIF software page                 #
# http://www.iucr.org/resources/cif/software.                                #
#                                                                            #
# This file may be used for bona fide research purposes within the           #
# scientific community so long as proper attribution is given to the journal # 
# article from which it was obtained.                                        #
#                                                                            #
##############################################################################
data_global
_audit_creation_method     'from SHELXL97 CIF and IUCr SHELXL97-template'
_journal_date_recd_electronic     2011-09-08
_journal_date_accepted     2011-09-24
_journal_name_full     'Acta Crystallographica, Section E'
_journal_year     2011
_journal_volume     67
_journal_issue     11
_journal_page_first     o2910
_journal_page_last     o2910
_journal_paper_category     QO
_journal_coeditor_code     BQ2303
_publ_contact_author_name     ' Yao, Cheng'
_publ_contact_author_address
;
Department of Applied Chemistry
College of Science
Nanjing University of Technology
No. 5 Xinmofan Road, Nanjing
Nanjing 210009
People's Republic of China
;
_publ_contact_author_email     yaocheng@njut.edu.cn
_publ_contact_author_fax     '86 25 83587433'
_publ_contact_author_phone     '86 25 83587433'
_publ_section_title
;
3-Methoxymethyl-16\b,17\b-epiestriol-16\b,17\b-diyl sulfate
;
loop_
    _publ_author_name
    _publ_author_address
    'Chen, Jian-Jun'
;
Department of Applied Chemistry
College of Science
Nanjing University of Technology
No. 5 Xinmofan Road, Nanjing
Nanjing 210009
People's Republic of China
;
    'Wang, Hai-Dong'
;
Department of Applied Chemistry
College of Science
Nanjing University of Technology
No. 5 Xinmofan Road, Nanjing
Nanjing 210009
People's Republic of China
;
    'Yao, Cheng'
;
Department of Applied Chemistry
College of Science
Nanjing University of Technology
No. 5 Xinmofan Road, Nanjing
Nanjing 210009
People's Republic of China
;
data_I
_audit_creation_method     SHELXL-97
_chemical_name_systematic
;
3-Methoxymethyl-16\b,17\b-epiestriol-16\b,17\b-diyl sulfate
;
_chemical_name_common     ?
_chemical_formula_moiety     'C20 H26 O6 S'
_chemical_formula_sum     'C20 H26 O6 S'
_chemical_formula_iupac     'C20 H26 O6 S'
_chemical_formula_weight     394.47
_chemical_melting_point     ?
_chemical_melting_point_gt     425
_chemical_melting_point_lt     426
_symmetry_cell_setting     orthorhombic
_symmetry_space_group_name_H-M     'P 21 21 2'
_symmetry_space_group_name_Hall     P22ab
loop_
    _symmetry_equiv_pos_as_xyz
    'x, y, z'
    '-x, -y, z'
    '-x+1/2, y+1/2, -z'
    'x+1/2, -y+1/2, -z'
_cell_length_a     10.296(2)
_cell_length_b     23.503(5)
_cell_length_c     7.9060(16)
_cell_angle_alpha     90.00
_cell_angle_beta     90.00
_cell_angle_gamma     90.00
_cell_volume     1913.1(7)
_cell_formula_units_Z     4
_cell_measurement_reflns_used     25
_cell_measurement_theta_min     9
_cell_measurement_theta_max     13
_cell_measurement_temperature     293(2)
_exptl_crystal_description     needle
_exptl_crystal_colour     colorless
_exptl_crystal_size_max     0.30
_exptl_crystal_size_mid     0.20
_exptl_crystal_size_min     0.10
_exptl_crystal_density_diffrn     1.370
_exptl_crystal_density_meas     ?
_exptl_crystal_density_method     'not measured'
_exptl_crystal_F_000     840
_exptl_absorpt_coefficient_mu     0.203
_exptl_absorpt_correction_type     psi-scan
_exptl_absorpt_process_details     '(North <i>et al.</i>, 1968)'
_exptl_absorpt_correction_T_min     0.9415
_exptl_absorpt_correction_T_max     0.9799
_exptl_special_details     ?
_diffrn_ambient_temperature     293(2)
_diffrn_radiation_type     MoK\a
_diffrn_radiation_wavelength     0.71073
_diffrn_radiation_source     'fine-focus sealed tube'
_diffrn_radiation_monochromator     graphite
_diffrn_measurement_device_type     'Enraf--Nonius CAD-4'
_diffrn_measurement_method     \w/2\q
_diffrn_detector_area_resol_mean     ?
_diffrn_reflns_number     3875
_diffrn_reflns_av_R_equivalents     0.0602
_diffrn_reflns_av_sigmaI/netI     0.0430
_diffrn_reflns_theta_min     1.73
_diffrn_reflns_theta_max     25.37
_diffrn_reflns_theta_full     25.37
_diffrn_measured_fraction_theta_max     1.000
_diffrn_measured_fraction_theta_full     1.000
_diffrn_reflns_limit_h_min     -12
_diffrn_reflns_limit_h_max     12
_diffrn_reflns_limit_k_min     -28
_diffrn_reflns_limit_k_max     0
_diffrn_reflns_limit_l_min     -9
_diffrn_reflns_limit_l_max     0
_diffrn_standards_number     3
_diffrn_standards_interval_count     200
_diffrn_standards_interval_time     2
_diffrn_standards_decay_%     1
_refine_special_details
;
Refinement of <i>F</i>^2^ against ALL reflections. The weighted <i>R</i>-factor
<i>wR</i> and goodness of fit <i>S</i> are based on <i>F</i>^2^, conventional
<i>R</i>-factors <i>R</i> are based on <i>F</i>, with <i>F</i> set to zero for
negative <i>F</i>^2^. The threshold expression of <i>F</i>^2^ >
\s(<i>F</i>^2^) is used only for calculating <i>R</i>-factors(gt) <i>etc</i>.
and is not relevant to the choice of reflections for refinement.
<i>R</i>-factors based on <i>F</i>^2^ are statistically about twice as large
as those based on <i>F</i>, and <i>R</i>- factors based on ALL data will be
even larger.
;
_reflns_number_total     3530
_reflns_number_gt     2174
_reflns_threshold_expression     I>2sigma(I)
_refine_ls_structure_factor_coef     Fsqd
_refine_ls_matrix_type     full
_refine_ls_R_factor_all     0.0998
_refine_ls_R_factor_gt     0.0643
_refine_ls_wR_factor_gt     0.1606
_refine_ls_wR_factor_ref     0.1821
_refine_ls_goodness_of_fit_ref     1.000
_refine_ls_restrained_S_all     1.000
_refine_ls_number_reflns     3530
_refine_ls_number_parameters     244
_refine_ls_number_restraints     0
_refine_ls_hydrogen_treatment     constr
_refine_ls_weighting_scheme     calc
_refine_ls_weighting_details
         'calc w=1/[\s^2^(Fo^2^)+(0.1000P)^2^+0.2000P] where P=(Fo^2^+2Fc^2^)/3'
_atom_sites_solution_hydrogens     geom
_atom_sites_solution_primary     direct
_atom_sites_solution_secondary     difmap
_refine_ls_shift/su_max     0.000
_refine_ls_shift/su_mean     0.000
_refine_diff_density_max     0.219
_refine_diff_density_min     -0.174
_refine_ls_extinction_method     none
_refine_ls_extinction_coef     ?
_refine_ls_abs_structure_details     'Flack (1983), 1483 Friedel pairs'
_refine_ls_abs_structure_Flack     0.00(18)
loop_
    _atom_type_symbol
    _atom_type_description
    _atom_type_scat_dispersion_real
    _atom_type_scat_dispersion_imag
    _atom_type_scat_source
    'C' 'C' 0.0033 0.0016
                         'International Tables Vol C Tables 4.2.6.8 and 6.1.1.4'
    'H' 'H' 0.0000 0.0000
                         'International Tables Vol C Tables 4.2.6.8 and 6.1.1.4'
    'O' 'O' 0.0106 0.0060
                         'International Tables Vol C Tables 4.2.6.8 and 6.1.1.4'
    'S' 'S' 0.1246 0.1234
                         'International Tables Vol C Tables 4.2.6.8 and 6.1.1.4'
_computing_data_collection     'CAD-4 Software (Enraf--Nonius, 1989)'
_computing_cell_refinement     'CAD-4 Software (Enraf--Nonius, 1989)'
_computing_data_reduction     'XCAD4 (Harms & Wocadlo,1995)'
_computing_structure_solution     'SHELXS97 (Sheldrick, 2008)'
_computing_structure_refinement     'SHELXL97 (Sheldrick, 2008)'
_computing_molecular_graphics     'SHELXTL (Sheldrick, 2008)'
_computing_publication_material     'SHELXL97 (Sheldrick, 2008)'
loop_
    _atom_site_type_symbol
    _atom_site_label
    _atom_site_fract_x
    _atom_site_fract_y
    _atom_site_fract_z
    _atom_site_U_iso_or_equiv
    _atom_site_adp_type
    _atom_site_calc_flag
    _atom_site_refinement_flags
    _atom_site_occupancy
    _atom_site_symmetry_multiplicity
    _atom_site_disorder_assembly
    _atom_site_disorder_group
    S S 0.28012(13) 0.68651(6) 0.51055(15) 0.0796(4) Uani d . 1 1 . .
    O O1 0.3963(3) 0.72326(15) 0.4438(4) 0.0812(9) Uani d . 1 1 . .
    C C1 0.4281(4) 0.8080(2) 0.2704(6) 0.0746(12) Uani d . 1 1 . .
    H H1A 0.4782 0.7802 0.2075 0.089 Uiso calc R 1 1 . .
    H H1B 0.4854 0.8383 0.3078 0.089 Uiso calc R 1 1 . .
    O O2 0.1693(3) 0.72213(15) 0.4266(4) 0.0780(9) Uani d . 1 1 . .
    C C2 0.3582(4) 0.7803(2) 0.4211(6) 0.0719(12) Uani d . 1 1 . .
    H H2A 0.3711 0.8024 0.5248 0.086 Uiso calc R 1 1 . .
    O O3 0.2689(5) 0.6907(2) 0.6849(4) 0.1299(16) Uani d . 1 1 . .
    C C3 0.2124(4) 0.7777(2) 0.3724(5) 0.0673(11) Uani d . 1 1 . .
    H H3B 0.1636 0.8076 0.4311 0.081 Uiso calc R 1 1 . .
    C C4 0.2067(4) 0.78685(18) 0.1763(5) 0.0635(10) Uani d . 1 1 . .
    O O4 0.2839(4) 0.63112(14) 0.4338(5) 0.1001(11) Uani d . 1 1 . .
    C C5 0.3156(4) 0.83170(18) 0.1630(6) 0.0606(11) Uani d . 1 1 . .
    H H5A 0.2838 0.8655 0.2228 0.073 Uiso calc R 1 1 . .
    O O5 0.2892(7) 0.9855(3) -0.7260(7) 0.155(2) Uani d . 1 1 . .
    C C6 0.0819(4) 0.8112(2) 0.1126(7) 0.0864(15) Uani d . 1 1 . .
    H H6A 0.0543 0.8420 0.1860 0.104 Uiso calc R 1 1 . .
    H H6B 0.0151 0.7821 0.1142 0.104 Uiso calc R 1 1 . .
    O O6 0.2753(9) 1.0346(3) -0.9382(11) 0.190(3) Uani d . 1 1 . .
    C C7 0.0990(5) 0.8339(3) -0.0709(7) 0.0858(15) Uani d . 1 1 . .
    H H7A 0.1155 0.8021 -0.1463 0.103 Uiso calc R 1 1 . .
    H H7B 0.0191 0.8521 -0.1069 0.103 Uiso calc R 1 1 . .
    C C8 0.2109(5) 0.87663(17) -0.0848(6) 0.0705(11) Uani d . 1 1 . .
    H H8A 0.1902 0.9082 -0.0084 0.085 Uiso calc R 1 1 . .
    C C9 0.3391(4) 0.85036(18) -0.0208(6) 0.0670(12) Uani d . 1 1 . .
    H H9A 0.3592 0.8167 -0.0891 0.080 Uiso calc R 1 1 . .
    C C10 0.2324(6) 0.90293(19) -0.2624(7) 0.0827(14) Uani d . 1 1 . .
    C C11 0.3484(7) 0.9168(2) -0.3227(8) 0.0948(18) Uani d . 1 1 . .
    C C12 0.4723(6) 0.9051(3) -0.2252(9) 0.1062(19) Uani d . 1 1 . .
    H H12A 0.5160 0.8727 -0.2753 0.127 Uiso calc R 1 1 . .
    H H12B 0.5294 0.9377 -0.2354 0.127 Uiso calc R 1 1 . .
    C C13 0.4483(5) 0.8932(2) -0.0402(7) 0.0838(15) Uani d . 1 1 . .
    H H13A 0.4254 0.9283 0.0173 0.101 Uiso calc R 1 1 . .
    H H13B 0.5268 0.8784 0.0112 0.101 Uiso calc R 1 1 . .
    C C14 0.1150(8) 0.9149(2) -0.3591(8) 0.104(2) Uani d . 1 1 . .
    H H14A 0.0322 0.9047 -0.3235 0.124 Uiso calc R 1 1 . .
    C C15 0.1424(10) 0.9461(3) -0.5261(9) 0.126(3) Uani d . 1 1 . .
    H H15A 0.0727 0.9564 -0.5945 0.151 Uiso calc R 1 1 . .
    C C16 0.2557(12) 0.9581(3) -0.5736(9) 0.120(3) Uani d . 1 1 . .
    C C17 0.3595(9) 0.9437(2) -0.4803(8) 0.110(2) Uani d . 1 1 . .
    H H17A 0.4420 0.9519 -0.5218 0.132 Uiso calc R 1 1 . .
    C C18 0.2327(12) 1.0332(4) -0.7645(12) 0.168(4) Uani d . 1 1 . .
    H H18A 0.2656 1.0650 -0.6991 0.202 Uiso calc R 1 1 . .
    H H18B 0.1389 1.0312 -0.7543 0.202 Uiso calc R 1 1 . .
    C C19 0.1688(12) 1.0446(4) -1.0307(14) 0.196(5) Uani d . 1 1 . .
    H H19A 0.1908 1.0437 -1.1487 0.294 Uiso calc R 1 1 . .
    H H19B 0.1342 1.0813 -1.0024 0.294 Uiso calc R 1 1 . .
    H H19C 0.1049 1.0159 -1.0073 0.294 Uiso calc R 1 1 . .
    C C20 0.2369(5) 0.73070(18) 0.0879(5) 0.0754(13) Uani d . 1 1 . .
    H H20A 0.2351 0.7362 -0.0324 0.113 Uiso calc R 1 1 . .
    H H20B 0.1732 0.7028 0.1191 0.113 Uiso calc R 1 1 . .
    H H20C 0.3216 0.7178 0.1213 0.113 Uiso calc R 1 1 . .
loop_
    _atom_site_aniso_label
    _atom_site_aniso_U_11
    _atom_site_aniso_U_22
    _atom_site_aniso_U_33
    _atom_site_aniso_U_12
    _atom_site_aniso_U_13
    _atom_site_aniso_U_23
    S 0.0769(7) 0.1030(9) 0.0588(6) -0.0014(7) -0.0024(6) -0.0010(7)
    O1 0.0633(18) 0.096(2) 0.084(2) 0.0045(17) -0.0062(16) -0.0018(19)
    C1 0.054(2) 0.077(3) 0.093(3) -0.008(2) -0.003(2) -0.007(3)
    O2 0.0670(18) 0.095(2) 0.0718(19) -0.0097(17) -0.0016(15) 0.0055(18)
    C2 0.068(3) 0.079(3) 0.069(3) 0.007(2) -0.015(2) -0.025(3)
    O3 0.115(3) 0.219(5) 0.0553(19) 0.021(4) 0.010(2) -0.008(2)
    C3 0.059(2) 0.084(3) 0.058(2) 0.014(2) 0.008(2) -0.010(2)
    C4 0.045(2) 0.081(3) 0.065(2) -0.006(2) -0.0058(19) -0.018(2)
    O4 0.106(3) 0.093(2) 0.101(3) -0.003(2) 0.002(2) -0.009(2)
    C5 0.056(2) 0.054(2) 0.072(3) -0.0070(17) -0.0050(19) -0.0186(19)
    O5 0.205(6) 0.134(4) 0.127(4) 0.023(4) 0.005(4) 0.011(3)
    C6 0.053(2) 0.100(4) 0.106(4) -0.007(3) -0.005(2) -0.010(3)
    O6 0.175(6) 0.205(6) 0.192(7) -0.012(6) 0.017(6) 0.012(5)
    C7 0.065(3) 0.106(4) 0.085(3) -0.002(3) -0.012(3) 0.008(3)
    C8 0.069(2) 0.060(2) 0.083(3) -0.009(2) -0.017(3) -0.014(2)
    C9 0.058(2) 0.062(2) 0.082(3) -0.0060(18) -0.002(2) -0.017(2)
    C10 0.110(4) 0.055(2) 0.083(3) 0.001(3) 0.005(3) -0.019(2)
    C11 0.121(5) 0.058(3) 0.106(5) -0.014(3) 0.013(4) -0.009(3)
    C12 0.096(4) 0.092(4) 0.130(5) -0.024(3) 0.013(4) -0.003(4)
    C13 0.083(3) 0.066(3) 0.103(4) -0.017(2) 0.010(3) -0.006(3)
    C14 0.138(5) 0.081(4) 0.093(4) 0.020(4) -0.023(4) -0.014(3)
    C15 0.181(8) 0.108(5) 0.089(5) 0.051(5) -0.011(5) -0.028(4)
    C16 0.177(8) 0.101(5) 0.081(4) 0.045(5) 0.025(5) -0.007(4)
    C17 0.185(7) 0.061(3) 0.084(4) -0.018(4) 0.031(5) -0.003(3)
    C18 0.219(11) 0.135(7) 0.151(8) -0.035(8) 0.000(8) 0.040(6)
    C19 0.188(11) 0.188(9) 0.213(12) 0.032(8) -0.038(9) 0.028(9)
    C20 0.104(4) 0.065(2) 0.058(2) -0.009(3) 0.006(2) -0.011(2)
_geom_special_details
;
All e.s.d.'s (except the e.s.d. in the dihedral angle between two l.s. planes)
are estimated using the full covariance matrix. The cell e.s.d.'s are taken
into account individually in the estimation of e.s.d.'s in distances, angles
and torsion angles; correlations between e.s.d.'s in cell parameters are only
used when they are defined by crystal symmetry. An approximate (isotropic)
treatment of cell e.s.d.'s is used for estimating e.s.d.'s involving l.s.
planes.
;
loop_
    _geom_bond_atom_site_label_1
    _geom_bond_atom_site_label_2
    _geom_bond_site_symmetry_2
    _geom_bond_distance
    _geom_bond_publ_flag
    S O3 . 1.387(4) ?
    S O4 . 1.437(4) ?
    S O2 . 1.563(3) ?
    S O1 . 1.567(3) ?
    O1 C2 . 1.407(6) ?
    C1 C2 . 1.537(7) ?
    C1 C5 . 1.541(6) ?
    C1 H1A . 0.9700 ?
    C1 H1B . 0.9700 ?
    O2 C3 . 1.444(6) ?
    C2 C3 . 1.551(6) ?
    C2 H2A . 0.9800 ?
    C3 C4 . 1.567(6) ?
    C3 H3B . 0.9800 ?
    C4 C6 . 1.494(6) ?
    C4 C20 . 1.526(6) ?
    C4 C5 . 1.543(5) ?
    C5 C9 . 1.537(6) ?
    C5 H5A . 0.9800 ?
    O5 C18 . 1.300(10) ?
    O5 C16 . 1.410(9) ?
    C6 C7 . 1.556(7) ?
    C6 H6A . 0.9700 ?
    C6 H6B . 0.9700 ?
    O6 C19 . 1.339(11) ?
    O6 C18 . 1.442(10) ?
    C7 C8 . 1.532(6) ?
    C7 H7A . 0.9700 ?
    C7 H7B . 0.9700 ?
    C8 C9 . 1.542(6) ?
    C8 C10 . 1.550(7) ?
    C8 H8A . 0.9800 ?
    C9 C13 . 1.518(6) ?
    C9 H9A . 0.9800 ?
    C10 C11 . 1.326(8) ?
    C10 C14 . 1.458(8) ?
    C11 C17 . 1.402(8) ?
    C11 C12 . 1.515(9) ?
    C12 C13 . 1.510(8) ?
    C12 H12A . 0.9700 ?
    C12 H12B . 0.9700 ?
    C13 H13A . 0.9700 ?
    C13 H13B . 0.9700 ?
    C14 C15 . 1.536(10) ?
    C14 H14A . 0.9300 ?
    C15 C16 . 1.258(11) ?
    C15 H15A . 0.9300 ?
    C16 C17 . 1.342(11) ?
    C17 H17A . 0.9300 ?
    C18 H18A . 0.9700 ?
    C18 H18B . 0.9700 ?
    C19 H19A . 0.9600 ?
    C19 H19B . 0.9600 ?
    C19 H19C . 0.9600 ?
    C20 H20A . 0.9600 ?
    C20 H20B . 0.9600 ?
    C20 H20C . 0.9600 ?
loop_
    _geom_angle_atom_site_label_1
    _geom_angle_atom_site_label_2
    _geom_angle_atom_site_label_3
    _geom_angle_site_symmetry_1
    _geom_angle_site_symmetry_3
    _geom_angle
    _geom_angle_publ_flag
    O3 S O4 . . 119.2(3) ?
    O3 S O2 . . 108.8(3) ?
    O4 S O2 . . 109.0(2) ?
    O3 S O1 . . 111.0(3) ?
    O4 S O1 . . 109.7(2) ?
    O2 S O1 . . 96.84(17) ?
    C2 O1 S . . 110.8(3) ?
    C2 C1 C5 . . 103.2(3) ?
    C2 C1 H1A . . 111.1 ?
    C5 C1 H1A . . 111.1 ?
    C2 C1 H1B . . 111.1 ?
    C5 C1 H1B . . 111.1 ?
    H1A C1 H1B . . 109.1 ?
    C3 O2 S . . 112.7(3) ?
    O1 C2 C1 . . 111.9(4) ?
    O1 C2 C3 . . 105.3(4) ?
    C1 C2 C3 . . 106.1(4) ?
    O1 C2 H2A . . 111.1 ?
    C1 C2 H2A . . 111.1 ?
    C3 C2 H2A . . 111.1 ?
    O2 C3 C2 . . 105.0(4) ?
    O2 C3 C4 . . 114.0(4) ?
    C2 C3 C4 . . 106.0(4) ?
    O2 C3 H3B . . 110.5 ?
    C2 C3 H3B . . 110.5 ?
    C4 C3 H3B . . 110.5 ?
    C6 C4 C20 . . 110.6(4) ?
    C6 C4 C5 . . 109.9(4) ?
    C20 C4 C5 . . 114.3(4) ?
    C6 C4 C3 . . 114.7(4) ?
    C20 C4 C3 . . 109.1(4) ?
    C5 C4 C3 . . 97.7(3) ?
    C9 C5 C1 . . 120.4(4) ?
    C9 C5 C4 . . 111.9(3) ?
    C1 C5 C4 . . 105.2(3) ?
    C9 C5 H5A . . 106.1 ?
    C1 C5 H5A . . 106.1 ?
    C4 C5 H5A . . 106.1 ?
    C18 O5 C16 . . 119.0(8) ?
    C4 C6 C7 . . 110.4(4) ?
    C4 C6 H6A . . 109.6 ?
    C7 C6 H6A . . 109.6 ?
    C4 C6 H6B . . 109.6 ?
    C7 C6 H6B . . 109.6 ?
    H6A C6 H6B . . 108.1 ?
    C19 O6 C18 . . 106.0(9) ?
    C8 C7 C6 . . 112.2(4) ?
    C8 C7 H7A . . 109.2 ?
    C6 C7 H7A . . 109.2 ?
    C8 C7 H7B . . 109.2 ?
    C6 C7 H7B . . 109.2 ?
    H7A C7 H7B . . 107.9 ?
    C7 C8 C9 . . 110.9(4) ?
    C7 C8 C10 . . 115.7(4) ?
    C9 C8 C10 . . 109.6(4) ?
    C7 C8 H8A . . 106.7 ?
    C9 C8 H8A . . 106.7 ?
    C10 C8 H8A . . 106.7 ?
    C13 C9 C5 . . 113.7(4) ?
    C13 C9 C8 . . 109.6(4) ?
    C5 C9 C8 . . 106.9(3) ?
    C13 C9 H9A . . 108.9 ?
    C5 C9 H9A . . 108.9 ?
    C8 C9 H9A . . 108.9 ?
    C11 C10 C14 . . 120.7(6) ?
    C11 C10 C8 . . 123.5(5) ?
    C14 C10 C8 . . 115.7(5) ?
    C10 C11 C17 . . 120.2(7) ?
    C10 C11 C12 . . 122.0(6) ?
    C17 C11 C12 . . 117.7(7) ?
    C13 C12 C11 . . 112.9(5) ?
    C13 C12 H12A . . 109.0 ?
    C11 C12 H12A . . 109.0 ?
    C13 C12 H12B . . 109.0 ?
    C11 C12 H12B . . 109.0 ?
    H12A C12 H12B . . 107.8 ?
    C12 C13 C9 . . 110.0(4) ?
    C12 C13 H13A . . 109.7 ?
    C9 C13 H13A . . 109.7 ?
    C12 C13 H13B . . 109.7 ?
    C9 C13 H13B . . 109.7 ?
    H13A C13 H13B . . 108.2 ?
    C10 C14 C15 . . 113.0(7) ?
    C10 C14 H14A . . 123.5 ?
    C15 C14 H14A . . 123.5 ?
    C16 C15 C14 . . 122.2(8) ?
    C16 C15 H15A . . 118.9 ?
    C14 C15 H15A . . 118.9 ?
    C15 C16 C17 . . 121.2(8) ?
    C15 C16 O5 . . 125.8(10) ?
    C17 C16 O5 . . 112.9(9) ?
    C16 C17 C11 . . 122.5(8) ?
    C16 C17 H17A . . 118.8 ?
    C11 C17 H17A . . 118.8 ?
    O5 C18 O6 . . 96.1(10) ?
    O5 C18 H18A . . 112.5 ?
    O6 C18 H18A . . 112.5 ?
    O5 C18 H18B . . 112.5 ?
    O6 C18 H18B . . 112.5 ?
    H18A C18 H18B . . 110.1 ?
    O6 C19 H19A . . 109.5 ?
    O6 C19 H19B . . 109.5 ?
    H19A C19 H19B . . 109.5 ?
    O6 C19 H19C . . 109.5 ?
    H19A C19 H19C . . 109.5 ?
    H19B C19 H19C . . 109.5 ?
    C4 C20 H20A . . 109.5 ?
    C4 C20 H20B . . 109.5 ?
    H20A C20 H20B . . 109.5 ?
    C4 C20 H20C . . 109.5 ?
    H20A C20 H20C . . 109.5 ?
    H20B C20 H20C . . 109.5 ?
loop_
    _geom_torsion_atom_site_label_1
    _geom_torsion_atom_site_label_2
    _geom_torsion_atom_site_label_3
    _geom_torsion_atom_site_label_4
    _geom_torsion_site_symmetry_1
    _geom_torsion_site_symmetry_2
    _geom_torsion_site_symmetry_3
    _geom_torsion_site_symmetry_4
    _geom_torsion
    _geom_torsion_publ_flag
    O3 S O1 C2 . . . . -84.0(4) ?
    O4 S O1 C2 . . . . 142.3(3) ?
    O2 S O1 C2 . . . . 29.3(3) ?
    O3 S O2 C3 . . . . 98.6(4) ?
    O4 S O2 C3 . . . . -129.9(3) ?
    O1 S O2 C3 . . . . -16.4(3) ?
    S O1 C2 C1 . . . . -146.1(3) ?
    S O1 C2 C3 . . . . -31.3(4) ?
    C5 C1 C2 O1 . . . . 126.6(4) ?
    C5 C1 C2 C3 . . . . 12.3(4) ?
    S O2 C3 C2 . . . . 0.0(4) ?
    S O2 C3 C4 . . . . 115.6(3) ?
    O1 C2 C3 O2 . . . . 18.9(4) ?
    C1 C2 C3 O2 . . . . 137.6(4) ?
    O1 C2 C3 C4 . . . . -102.1(4) ?
    C1 C2 C3 C4 . . . . 16.6(5) ?
    O2 C3 C4 C6 . . . . 90.8(5) ?
    C2 C3 C4 C6 . . . . -154.2(4) ?
    O2 C3 C4 C20 . . . . -33.9(5) ?
    C2 C3 C4 C20 . . . . 81.1(5) ?
    O2 C3 C4 C5 . . . . -153.0(4) ?
    C2 C3 C4 C5 . . . . -38.0(4) ?
    C2 C1 C5 C9 . . . . -165.2(4) ?
    C2 C1 C5 C4 . . . . -37.7(4) ?
    C6 C4 C5 C9 . . . . -61.2(5) ?
    C20 C4 C5 C9 . . . . 63.9(5) ?
    C3 C4 C5 C9 . . . . 178.9(3) ?
    C6 C4 C5 C1 . . . . 166.4(4) ?
    C20 C4 C5 C1 . . . . -68.6(4) ?
    C3 C4 C5 C1 . . . . 46.5(4) ?
    C20 C4 C6 C7 . . . . -71.7(5) ?
    C5 C4 C6 C7 . . . . 55.5(5) ?
    C3 C4 C6 C7 . . . . 164.4(4) ?
    C4 C6 C7 C8 . . . . -54.6(6) ?
    C6 C7 C8 C9 . . . . 56.2(6) ?
    C6 C7 C8 C10 . . . . -178.2(4) ?
    C1 C5 C9 C13 . . . . -54.0(5) ?
    C4 C5 C9 C13 . . . . -178.3(4) ?
    C1 C5 C9 C8 . . . . -175.0(3) ?
    C4 C5 C9 C8 . . . . 60.7(4) ?
    C7 C8 C9 C13 . . . . 178.7(4) ?
    C10 C8 C9 C13 . . . . 49.7(5) ?
    C7 C8 C9 C5 . . . . -57.8(4) ?
    C10 C8 C9 C5 . . . . 173.3(3) ?
    C7 C8 C10 C11 . . . . -146.2(5) ?
    C9 C8 C10 C11 . . . . -19.9(6) ?
    C7 C8 C10 C14 . . . . 37.1(6) ?
    C9 C8 C10 C14 . . . . 163.4(4) ?
    C14 C10 C11 C17 . . . . 0.6(7) ?
    C8 C10 C11 C17 . . . . -176.0(4) ?
    C14 C10 C11 C12 . . . . 179.8(5) ?
    C8 C10 C11 C12 . . . . 3.3(8) ?
    C10 C11 C12 C13 . . . . -16.9(8) ?
    C17 C11 C12 C13 . . . . 162.4(4) ?
    C11 C12 C13 C9 . . . . 47.5(6) ?
    C5 C9 C13 C12 . . . . 175.0(4) ?
    C8 C9 C13 C12 . . . . -65.5(5) ?
    C11 C10 C14 C15 . . . . -2.4(7) ?
    C8 C10 C14 C15 . . . . 174.5(4) ?
    C10 C14 C15 C16 . . . . 1.9(9) ?
    C14 C15 C16 C17 . . . . 0.5(12) ?
    C14 C15 C16 O5 . . . . 178.7(5) ?
    C18 O5 C16 C15 . . . . 52.1(13) ?
    C18 O5 C16 C17 . . . . -129.6(9) ?
    C15 C16 C17 C11 . . . . -2.7(11) ?
    O5 C16 C17 C11 . . . . 179.0(5) ?
    C10 C11 C17 C16 . . . . 2.1(8) ?
    C12 C11 C17 C16 . . . . -177.2(6) ?
    C16 O5 C18 O6 . . . . -167.1(8) ?
    C19 O6 C18 O5 . . . . 130.1(10) ?
loop_
    _geom_hbond_atom_site_label_D
    _geom_hbond_atom_site_label_H
    _geom_hbond_atom_site_label_A
    _geom_hbond_site_symmetry_A
    _geom_hbond_distance_DH
    _geom_hbond_distance_HA
    _geom_hbond_distance_DA
    _geom_hbond_angle_DHA
    _geom_hbond_publ_flag
    C20 H20A O3 1_554 0.96 2.50 3.338(5) 146 yes
