# Supplementary material for: 3-Meth­oxy­methyl-16β,17β-epiestriol-16β,17β-diyl sulfate
Source: Acta Crystallogr Sect E Struct Rep Online. 2011 Oct 12;67(Pt 11):o2910. doi: 10.1107/S1600536811039213 (PMC3247325; doi:10.1107/S1600536811039213)
Supplement: Supplementary file 2 [file e-67-o2910-Isup2.hkl]

# 
# h,k,l, Fc-squared, Fo-squared, sigma(Fo-squared) and status flag 
# 
data_I
_shelx_title ' X in P2(1)2(1)2' 
_shelx_refln_list_code          4 
_shelx_F_calc_maximum      249.93 
_exptl_crystal_F_000       840.00 
_reflns_d_resolution_high  0.8293 
 
loop_ 
 _symmetry_equiv_pos_as_xyz 
 'x, y, z' 
 '-x, -y, z' 
 '-x+1/2, y+1/2, -z' 
 'x+1/2, -y+1/2, -z' 
 
_cell_length_a    10.2960 
_cell_length_b    23.5030 
_cell_length_c     7.9060 
_cell_angle_alpha  90.000 
_cell_angle_beta   90.000 
_cell_angle_gamma  90.000 
 
_shelx_F_squared_multiplier     1.000 
 
loop_ 
 _refln_index_h 
 _refln_index_k 
 _refln_index_l 
 _refln_F_squared_calc 
 _refln_F_squared_meas 
 _refln_F_squared_sigma 
 _refln_observed_status 
   2   0   0    62466.98    60728.82    272.69 o 
   4   0   0     1758.26     1523.72      7.31 o 
   6   0   0      514.39      504.71      6.32 o 
   8   0   0       39.25       45.45      5.74 o 
  10   0   0       47.53       76.29     11.37 o 
  12   0   0        2.26        2.80      2.46 o 
   1   1   0      237.28      184.57      1.48 o 
   2   1   0     2236.56     2480.79     34.78 o 
   3   1   0     1017.74     1095.34     10.42 o 
   4   1   0       37.00       39.60      3.75 o 
   5   1   0        9.69       12.54      2.52 o 
   6   1   0       29.83       24.29      3.25 o 
   7   1   0      307.43      303.42      8.59 o 
   8   1   0        0.04        4.57      4.57 o 
   9   1   0      247.70      247.96     14.16 o 
  10   1   0       21.14       20.14      4.98 o 
  11   1   0        2.71        5.44      5.47 o 
  12   1   0        9.56        2.41      2.71 o 
   0   2   0     6880.44     6793.27     63.25 o 
   1   2   0     4199.65     5011.40    107.71 o 
   2   2   0      431.58      381.98     16.68 o 
   3   2   0    10924.28     9685.05    216.37 o 
   4   2   0       59.58       77.82      3.18 o 
   5   2   0      219.08      231.04      4.40 o 
   6   2   0      145.87      165.00      7.80 o 
   7   2   0      153.82      140.20     10.63 o 
   8   2   0       34.02       41.79      4.48 o 
   9   2   0        9.63       21.23      7.34 o 
  10   2   0       54.85       52.77      5.09 o 
  11   2   0        4.93        0.38      3.40 o 
  12   2   0        0.12        2.50      2.57 o 
   1   3   0       45.56       31.76      1.64 o 
   2   3   0      411.21      410.98     14.84 o 
   3   3   0      928.79      860.66     12.20 o 
   4   3   0      647.87      629.92     18.46 o 
   5   3   0      603.76      561.68     20.56 o 
   6   3   0      389.38      417.27      7.39 o 
   7   3   0     1892.05     2244.94     99.52 o 
   8   3   0      149.29      163.29     11.83 o 
   9   3   0      819.11      838.84     42.72 o 
  10   3   0       19.01       10.32      4.43 o 
  11   3   0       22.40        9.92     12.52 o 
  12   3   0        0.30        2.17      2.36 o 
   0   4   0     1085.66     1237.89      8.57 o 
   1   4   0     4447.28     4587.87    457.14 o 
   2   4   0     4498.07     4091.95     70.29 o 
   3   4   0     2389.05     2380.55    166.79 o 
   4   4   0      125.61      149.74     18.62 o 
   5   4   0      262.19      237.94     26.78 o 
   6   4   0       13.51        4.59      4.67 o 
   7   4   0      102.98      138.00      5.74 o 
   8   4   0       14.86        1.22      5.75 o 
   9   4   0      120.35      116.77     14.27 o 
  10   4   0        2.06        4.34      3.94 o 
  11   4   0        6.46        7.52      3.39 o 
  12   4   0        0.04        2.12      2.79 o 
   1   5   0     1397.39     1553.51    135.45 o 
   2   5   0        0.81        1.80      3.12 o 
   3   5   0      670.38      710.03     43.89 o 
   4   5   0     2855.20     2860.01    243.95 o 
   5   5   0        0.54        0.50      6.45 o 
   6   5   0      877.58      838.16     92.22 o 
   7   5   0      325.65      290.72    173.84 o 
   8   5   0        1.29        5.70      4.07 o 
   9   5   0      191.46      226.59      9.94 o 
  10   5   0        0.24        0.84      3.82 o 
  11   5   0        9.82       18.18      3.33 o 
  12   5   0        3.76        0.08      2.47 o 
   0   6   0        3.03        8.13      2.10 o 
   1   6   0     2647.90     2835.00    158.43 o 
   2   6   0     1616.17     1626.96    144.24 o 
   3   6   0     1790.40     1994.40    109.53 o 
   4   6   0      460.15      484.61     17.62 o 
   5   6   0      144.26      177.66     10.42 o 
   6   6   0      121.81      115.11      5.90 o 
   7   6   0        0.30        4.52      3.48 o 
   8   6   0       54.47       93.86     13.96 o 
   9   6   0       14.41       19.55      5.41 o 
  10   6   0       16.78       22.97      4.76 o 
  11   6   0        0.29        3.71      3.19 o 
  12   6   0        4.88        3.73      5.17 o 
   1   7   0        7.41        5.59      1.57 o 
   2   7   0      543.76      590.57    100.63 o 
   3   7   0      401.39      471.38     52.16 o 
   4   7   0     3968.52     4078.67    377.16 o 
   5   7   0       80.77      128.78      9.80 o 
   6   7   0      673.81      720.72     39.95 o 
   7   7   0      179.03      192.45     18.69 o 
   8   7   0      129.99      132.95     18.87 o 
   9   7   0      103.69       93.88      5.54 o 
  10   7   0       17.22       24.57      4.28 o 
  11   7   0        0.47        3.38      3.60 o 
  12   7   0        9.42        8.63      2.53 o 
   0   8   0     6377.64     6437.11    104.64 o 
   1   8   0      182.67      158.81     10.79 o 
   2   8   0      196.96      161.49     11.31 o 
   3   8   0      147.73      158.53      8.42 o 
   4   8   0      279.78      366.09     48.08 o 
   5   8   0      466.83      492.86     31.19 o 
   6   8   0      182.47      229.45     26.92 o 
   7   8   0        2.88        5.39      3.66 o 
   8   8   0        1.31        5.63      4.34 o 
   9   8   0       12.77       25.68      4.49 o 
  10   8   0        3.25        8.11      3.48 o 
  11   8   0       12.00       11.82      4.71 o 
   1   9   0      281.64      284.29     24.40 o 
   2   9   0        1.35        5.47      2.02 o 
   3   9   0      113.12      123.31     21.78 o 
   4   9   0        6.15        4.08      4.25 o 
   5   9   0       17.41       26.83      3.49 o 
   6   9   0      198.67      179.89     52.22 o 
   7   9   0       76.26       67.27     12.92 o 
   8   9   0       15.53       10.61      2.84 o 
   9   9   0       30.59       35.13      8.87 o 
  10   9   0       23.83       25.31      3.95 o 
  11   9   0        5.74        7.32      4.81 o 
   0  10   0     1486.96     1390.53     17.37 o 
   1  10   0      791.67      816.75     41.78 o 
   2  10   0       37.81       32.85      4.54 o 
   3  10   0     2342.49     2394.68    546.80 o 
   4  10   0      284.27      357.38     41.93 o 
   5  10   0      276.72      274.85     67.57 o 
   6  10   0      221.63      161.18     17.25 o 
   7  10   0       11.75        6.89      4.27 o 
   8  10   0       10.27        8.46      3.60 o 
   9  10   0        5.92        3.17      3.66 o 
  10  10   0        3.54        0.90      4.09 o 
  11  10   0       21.25       18.58      3.44 o 
   1  11   0       66.75       69.71      9.27 o 
   2  11   0        5.83        1.66      2.26 o 
   3  11   0      104.38      102.72     13.52 o 
   4  11   0      560.84      540.56    181.82 o 
   5  11   0        3.88        2.94      3.47 o 
   6  11   0        8.06        0.67     11.71 o 
   7  11   0        3.93        2.13      3.26 o 
   8  11   0       10.59        7.85      3.33 o 
   9  11   0        1.21        3.14      3.18 o 
  10  11   0       13.11       11.81      3.34 o 
  11  11   0        3.85        3.03      2.86 o 
   0  12   0     1279.30     1326.19     16.41 o 
   1  12   0       34.01       36.35      3.08 o 
   2  12   0      968.83      902.12     96.58 o 
   3  12   0      844.32      623.71     83.53 o 
   4  12   0      233.31      165.34     23.02 o 
   5  12   0      100.98      125.82     16.09 o 
   6  12   0        7.18        8.36      4.47 o 
   7  12   0        0.06        2.88      5.84 o 
   8  12   0        0.75        0.57      3.79 o 
   9  12   0       11.21       11.90      2.46 o 
  10  12   0        1.98        1.53      3.05 o 
  11  12   0        8.99        8.51      2.76 o 
   1  13   0        9.02       16.35      3.73 o 
   2  13   0        2.19        5.04      3.48 o 
   3  13   0     1317.33     1393.74    179.14 o 
   4  13   0      222.36      229.85     19.03 o 
   5  13   0      649.59      594.72     66.68 o 
   6  13   0      342.97      396.72     31.87 o 
   7  13   0        3.09        1.54      3.29 o 
   8  13   0        0.02        5.99      3.40 o 
   9  13   0        0.05        3.99      6.32 o 
  10  13   0        0.62        1.85      2.97 o 
  11  13   0        3.18        3.30      2.88 o 
   0  14   0       31.95       52.94      7.32 o 
   1  14   0      391.66      323.47      9.94 o 
   2  14   0        5.63        1.88      5.32 o 
   3  14   0      304.32      257.96     40.08 o 
   4  14   0      492.11      607.58    103.76 o 
   5  14   0        4.70        2.53      3.94 o 
   6  14   0      158.52      192.57     32.79 o 
   7  14   0       15.86       19.65      3.92 o 
   8  14   0        3.64        2.98      3.43 o 
   9  14   0        2.31        8.29      3.01 o 
  10  14   0        0.01        2.82      2.75 o 
   1  15   0       14.78       12.95      2.78 o 
   2  15   0        0.57        0.46      2.54 o 
   3  15   0       57.22       57.07      3.37 o 
   4  15   0       80.27      154.24     38.18 o 
   5  15   0      287.65      300.16     48.91 o 
   6  15   0      233.50      257.49     42.18 o 
   7  15   0        8.49        3.48      3.82 o 
   8  15   0       63.19       58.31      4.54 o 
   9  15   0        0.00        0.34      2.97 o 
  10  15   0        7.03        6.29      3.08 o 
   0  16   0      228.23      302.64      9.93 o 
   1  16   0       23.30       17.10      2.87 o 
   2  16   0        0.80        1.92      2.69 o 
   3  16   0        0.70        2.43      3.08 o 
   4  16   0       61.41       85.06     15.01 o 
   5  16   0       10.63       16.52      3.76 o 
   6  16   0       69.24       69.56      6.56 o 
   7  16   0        8.28       16.41      4.85 o 
   8  16   0        4.20        5.26      5.58 o 
   9  16   0        1.29        5.14      3.08 o 
  10  16   0        1.32        6.66      2.60 o 
   1  17   0        7.17        3.56      3.56 o 
   2  17   0        4.38        1.25      2.93 o 
   3  17   0       18.65       11.16      3.37 o 
   4  17   0      225.63      185.23     38.36 o 
   5  17   0        3.02        0.38      3.65 o 
   6  17   0      130.76      106.91     15.70 o 
   7  17   0        1.82        2.21      3.38 o 
   8  17   0       52.81       49.35     18.78 o 
   9  17   0        0.14        0.13      4.32 o 
   0  18   0       69.42       51.80      7.53 o 
   1  18   0      337.13      354.30     25.81 o 
   2  18   0        1.23        6.12      3.68 o 
   3  18   0       95.70       81.49     19.19 o 
   4  18   0       38.96       25.32      6.41 o 
   5  18   0       51.61       63.91     15.98 o 
   6  18   0       38.55       31.92     12.49 o 
   7  18   0        1.45        3.08      5.48 o 
   8  18   0        0.30        0.27      4.43 o 
   9  18   0        7.57        4.16      3.10 o 
   1  19   0       41.79       30.08     16.01 o 
   2  19   0        3.71        2.51      0.27 o 
   3  19   0       10.47       11.57      3.74 o 
   4  19   0       16.71       24.83      7.89 o 
   5  19   0       17.45       19.87      3.71 o 
   6  19   0       36.19       28.43     12.04 o 
   7  19   0        4.80        1.18      3.20 o 
   8  19   0        0.59        5.63      3.02 o 
   9  19   0        0.26        0.33      2.88 o 
   0  20   0       62.31       68.07      8.50 o 
   1  20   0      202.75      236.70     22.94 o 
   2  20   0      107.41      109.34      7.81 o 
   3  20   0      155.13      133.70     13.93 o 
   4  20   0        0.02        3.20      3.20 o 
   5  20   0       10.42        8.53      3.59 o 
   6  20   0        0.09        3.18      3.20 o 
   7  20   0        0.17        3.90      3.28 o 
   8  20   0        0.02        3.12      3.12 o 
   1  21   0        1.96       29.86     33.14 o 
   2  21   0        0.56        0.03      4.15 o 
   3  21   0       15.56        7.28      3.92 o 
   4  21   0        3.12        4.42      3.51 o 
   5  21   0       11.28       13.14      3.43 o 
   6  21   0        2.26        0.51      3.22 o 
   7  21   0        0.10        2.90      4.99 o 
   8  21   0        2.49        9.45      6.45 o 
   0  22   0      267.04      300.38     12.30 o 
   1  22   0        8.81       12.98      5.07 o 
   2  22   0       86.99      101.12      5.64 o 
   3  22   0       67.44       76.24      4.66 o 
   4  22   0        6.08        9.01      3.66 o 
   5  22   0        0.41        0.69      3.39 o 
   6  22   0        8.25       10.93      3.16 o 
   7  22   0        0.11        6.75      2.70 o 
   1  23   0       12.18        5.35     10.79 o 
   2  23   0       12.39        7.02      6.07 o 
   3  23   0        0.00        1.59      5.11 o 
   4  23   0        1.02        2.37      3.60 o 
   5  23   0        0.36        6.52      2.89 o 
   6  23   0        0.46        2.92      4.43 o 
   7  23   0       13.39       17.62      5.83 o 
   0  24   0       19.29       18.84      8.57 o 
   1  24   0       12.56        6.90      9.10 o 
   2  24   0        1.30        4.28      4.28 o 
   3  24   0        6.55        3.91      4.34 o 
   4  24   0        2.41        4.86      3.23 o 
   5  24   0        0.15        2.85      4.22 o 
   6  24   0        9.13        2.88      4.96 o 
   1  25   0        1.47        8.92      8.92 o 
   2  25   0        2.83        3.16      7.64 o 
   3  25   0        0.19        6.51      3.26 o 
   4  25   0        1.19        0.97      4.50 o 
   5  25   0        2.44        3.46      3.00 o 
   0  26   0        0.30        7.91      7.18 o 
   1  26   0       23.84       33.41      6.22 o 
   2  26   0        0.04        1.17      4.32 o 
   3  26   0        2.84        0.89      5.17 o 
   4  26   0        0.02        0.77      5.27 o 
   1  27   0        0.14        6.95     12.63 o 
   2  27   0        0.12        4.49      4.49 o 
   3  27   0        0.00        1.35      3.40 o 
   0  28   0       11.62        7.63      7.63 o 
   1  28   0        0.75        4.29      5.90 o 
   0   0   1     4736.88     4829.88     69.82 o 
   1   0   1        1.56        0.37      8.07 o 
   2   0   1     5172.01     4393.17    106.63 o 
   3   0   1      181.76      177.66      1.77 o 
   4   0   1       81.32       69.25      2.60 o 
   5   0   1      271.67      274.38      5.37 o 
   6   0   1        9.57       10.07      2.61 o 
   7   0   1        6.78        8.85      3.12 o 
   8   0   1      125.90      101.17      7.73 o 
   9   0   1        0.32        8.87      8.87 o 
  10   0   1        1.27        9.02      9.70 o 
  11   0   1        5.14        1.41      3.36 o 
  12   0   1        9.42        7.61      2.31 o 
 -12   1   1        3.33        1.27      2.75 o 
 -11   1   1        8.75       18.46      3.58 o 
 -10   1   1      134.40      126.14      7.71 o 
  -9   1   1      118.68       95.01      7.61 o 
  -8   1   1     1072.90     1134.43     17.98 o 
  -7   1   1      153.15      142.73      7.37 o 
  -6   1   1      236.53      233.40      6.98 o 
  -5   1   1      256.21      207.66      6.97 o 
  -4   1   1      347.99      375.30      4.14 o 
  -3   1   1      169.96      208.45      5.53 o 
  -2   1   1     5149.08     4879.16     91.55 o 
  -1   1   1     1649.62     1546.04      8.80 o 
   0   1   1      144.31      143.02      4.48 o 
   1   1   1     1642.38     1477.64      8.43 o 
   2   1   1     5120.26     5120.44     69.06 o 
   3   1   1      174.85      159.58      4.41 o 
   4   1   1      331.31      312.06      3.53 o 
   5   1   1      256.92      203.96      6.72 o 
   6   1   1      229.59      217.36      6.99 o 
   7   1   1      156.10      163.29      7.60 o 
   8   1   1     1076.43     1195.06     19.01 o 
   9   1   1      121.19       99.38      8.33 o 
  10   1   1      134.89      129.82      8.07 o 
  11   1   1        8.75        6.41      4.59 o 
  12   1   1        3.23        0.56      3.50 o 
 -12   2   1        4.61        6.41      2.76 o 
 -11   2   1        6.99        6.18      3.90 o 
 -10   2   1        2.66        4.94      4.67 o 
  -9   2   1      103.42      108.19      7.10 o 
  -8   2   1       31.30       18.28      5.72 o 
  -7   2   1      195.19      183.66      7.86 o 
  -6   2   1        7.13        0.35      3.54 o 
  -5   2   1     1692.72     1787.90     17.50 o 
  -4   2   1      156.58      159.95      5.81 o 
  -3   2   1     1725.07     1538.20     13.28 o 
  -2   2   1     1894.66     1575.85     10.61 o 
  -1   2   1     5185.74     4810.47     63.84 o 
   0   2   1     2783.50     2275.72     40.97 o 
   1   2   1     5208.48     5688.35     74.69 o 
   2   2   1     1909.07     1567.75     10.59 o 
   3   2   1     1692.45     1733.50     10.95 o 
   4   2   1      163.53      137.73      4.97 o 
   5   2   1     1678.03     1662.29     16.43 o 
   6   2   1        8.04        2.98      3.94 o 
   7   2   1      192.89      164.22      8.01 o 
   8   2   1       31.48       39.36      6.74 o 
   9   2   1      103.58      107.96      7.35 o 
  10   2   1        2.80        0.80      5.48 o 
  11   2   1        7.13        2.65      4.36 o 
  12   2   1        4.63        3.84      3.72 o 
 -12   3   1        0.84        2.95      2.55 o 
 -11   3   1       28.91       20.84      4.38 o 
 -10   3   1       12.50       18.55      5.15 o 
  -9   3   1       45.27       57.40      6.15 o 
  -8   3   1       99.62       78.15      7.11 o 
  -7   3   1      158.47      143.73      7.77 o 
  -6   3   1       86.26      103.59      6.30 o 
  -5   3   1     1265.05     1390.19     15.90 o 
  -4   3   1     1054.62     1050.94     12.57 o 
  -3   3   1     1458.82     1553.27     13.60 o 
  -2   3   1     2494.61     2482.34     12.60 o 
  -1   3   1     9783.69    10141.05    103.90 o 
   0   3   1      142.58      163.50      3.93 o 
   1   3   1     9751.00     9719.14    120.28 o 
   2   3   1     2502.96     2830.18     14.92 o 
   3   3   1     1465.99     1421.73     13.45 o 
   4   3   1     1053.74      874.90     10.71 o 
   5   3   1     1259.88     1166.35     13.99 o 
   6   3   1       84.95      106.44      6.04 o 
   7   3   1      160.49      135.96      7.56 o 
   8   3   1      102.04       85.13      7.56 o 
   9   3   1       45.94       50.17      6.58 o 
  10   3   1       12.73       13.12      5.57 o 
  11   3   1       29.27       32.33      5.22 o 
  12   3   1        0.83        5.82      3.27 o 
 -12   4   1        0.75        1.37      2.79 o 
 -11   4   1        4.37        1.82      4.07 o 
 -10   4   1        8.44        4.20      4.98 o 
  -9   4   1       61.09       82.22      7.45 o 
  -8   4   1       86.78       90.00      7.08 o 
  -7   4   1      220.73      212.34      8.75 o 
  -6   4   1      128.83      124.39      6.96 o 
  -5   4   1      302.31      294.64     10.26 o 
  -4   4   1     1142.23     1249.13     10.84 o 
  -3   4   1      964.06     1064.19      9.62 o 
  -2   4   1     1125.57     1115.05      7.60 o 
  -1   4   1    30080.25    28927.28    209.21 o 
   0   4   1     4200.77     4628.33     72.31 o 
   1   4   1    30095.18    30980.43    233.91 o 
   2   4   1     1124.73      940.45      9.00 o 
   3   4   1      928.95      908.19     10.89 o 
   4   4   1     1144.87     1129.66     10.27 o 
   5   4   1      290.13      260.80      8.92 o 
   6   4   1      129.65      127.27      6.57 o 
   7   4   1      217.95      200.66      8.40 o 
   8   4   1       86.96       88.24      7.25 o 
   9   4   1       61.54       62.22      7.86 o 
  10   4   1        8.43        7.83      5.23 o 
  11   4   1        4.35        8.09      4.34 o 
  12   4   1        0.74        2.93      3.09 o 
 -12   5   1        2.89        0.15      2.79 o 
 -11   5   1       16.69        9.43      4.46 o 
 -10   5   1       10.61       12.13      4.85 o 
  -9   5   1      187.04      208.91      9.35 o 
  -8   5   1      142.73      158.89      8.59 o 
  -7   5   1      225.31      216.88     10.65 o 
  -6   5   1      349.75      303.69      9.81 o 
  -5   5   1      553.71      605.75     12.51 o 
  -4   5   1     1300.24     1241.72     10.43 o 
  -3   5   1      535.19      570.79      7.25 o 
  -2   5   1     2211.59     2530.02     13.84 o 
  -1   5   1     1399.38     1303.36     11.45 o 
   0   5   1    31587.95    27708.04    219.88 o 
   1   5   1     1392.91     1313.07     12.93 o 
   2   5   1     2220.59     2257.50     15.90 o 
   3   5   1      529.87      496.58      8.43 o 
   4   5   1     1314.20     1279.38     12.04 o 
   5   5   1      553.23      543.02     11.39 o 
   6   5   1      353.15      278.59      9.10 o 
   7   5   1      222.44      212.16     10.27 o 
   8   5   1      141.32      149.58      8.99 o 
   9   5   1      186.45      206.54      9.75 o 
  10   5   1       10.36       17.39      5.58 o 
  11   5   1       17.07       18.70      4.89 o 
  12   5   1        2.79        4.49      3.39 o 
 -12   6   1       14.93        9.55      3.23 o 
 -11   6   1        5.92        0.99      3.87 o 
 -10   6   1        6.81        8.78      4.61 o 
  -9   6   1       47.29       43.63      6.12 o 
  -8   6   1       72.80       66.69      7.59 o 
  -7   6   1       47.50       64.25      6.52 o 
  -6   6   1      167.36      184.58      9.16 o 
  -5   6   1      307.26      263.66      6.99 o 
  -4   6   1     3777.02     4112.47     21.69 o 
  -3   6   1      610.89      562.60      5.06 o 
  -2   6   1      629.38      664.55      8.67 o 
  -1   6   1     5583.75     5538.79     89.59 o 
   0   6   1     1516.49     1711.87     13.97 o 
   1   6   1     5553.17     5879.87    100.84 o 
   2   6   1      624.34      653.48      9.87 o 
   3   6   1      601.64      547.23      5.79 o 
   4   6   1     3785.31     3626.55     25.94 o 
   5   6   1      300.15      267.14      8.16 o 
   6   6   1      168.58      221.14      8.45 o 
   7   6   1       47.06       64.98      6.27 o 
   8   6   1       73.01       69.41      7.87 o 
   9   6   1       47.35       35.29      6.91 o 
  10   6   1        6.62        5.73      5.53 o 
  11   6   1        5.81        3.44      4.11 o 
  12   6   1       15.03        7.58      3.87 o 
 -11   7   1        4.80        6.61      3.45 o 
 -10   7   1       20.23       17.51      4.89 o 
  -9   7   1      190.29      207.31      8.71 o 
  -8   7   1      145.07      154.64      8.56 o 
  -7   7   1      260.36      307.61     10.80 o 
  -6   7   1      328.59      376.73      9.07 o 
  -5   7   1      210.45      216.07      7.15 o 
  -4   7   1      262.91      261.91      7.11 o 
  -3   7   1     1234.85     1100.08     10.60 o 
  -2   7   1      274.37      246.49      5.07 o 
  -1   7   1      230.54      244.15      5.20 o 
   0   7   1      177.44      171.45      7.46 o 
   1   7   1      231.46      255.96      5.67 o 
   2   7   1      274.95      265.94      5.98 o 
   3   7   1     1227.42     1152.47     12.24 o 
   4   7   1      273.57      264.84      9.03 o 
   5   7   1      210.81      220.30      8.80 o 
   6   7   1      334.29      375.98     10.43 o 
   7   7   1      258.75      253.72      9.45 o 
   8   7   1      143.31      132.01      8.32 o 
   9   7   1      189.68      181.13      9.15 o 
  10   7   1       19.33       13.12      5.51 o 
  11   7   1        4.91        2.20      4.13 o 
 -11   8   1        4.32        7.25      3.66 o 
 -10   8   1        5.55        9.41      4.34 o 
  -9   8   1       28.61       22.77      6.25 o 
  -8   8   1       30.68       20.69      6.95 o 
  -7   8   1       35.91       39.66      4.99 o 
  -6   8   1      106.38      121.65      3.73 o 
  -5   8   1      209.88      226.88      5.46 o 
  -4   8   1      474.42      394.11      7.51 o 
  -3   8   1      364.48      362.84      7.50 o 
  -2   8   1     1287.13     1453.04     11.78 o 
  -1   8   1       62.79       62.98      2.71 o 
   0   8   1     3299.56     3725.94     82.80 o 
   1   8   1       62.58       55.91      3.13 o 
   2   8   1     1300.98     1472.91     13.31 o 
   3   8   1      363.59      368.12      8.69 o 
   4   8   1      478.46      401.47      8.81 o 
   5   8   1      208.80      231.47      6.98 o 
   6   8   1      109.97      126.62      5.18 o 
   7   8   1       36.08       40.61      6.02 o 
   8   8   1       30.77       35.92      6.15 o 
   9   8   1       28.73       31.97      6.40 o 
  10   8   1        5.40        5.17      5.46 o 
  11   8   1        4.36        4.53      4.53 o 
 -11   9   1        3.86        8.24      3.22 o 
 -10   9   1        1.92        0.64      4.47 o 
  -9   9   1       61.38       81.69      8.11 o 
  -8   9   1        5.53        4.77      4.41 o 
  -7   9   1       37.94       34.29      4.24 o 
  -6   9   1       12.10       13.11      3.57 o 
  -5   9   1      599.02      615.10      9.91 o 
  -4   9   1      175.13      184.79      5.87 o 
  -3   9   1     1212.06     1149.84     12.87 o 
  -2   9   1      220.93      253.21      5.72 o 
  -1   9   1     1097.05     1236.28     11.06 o 
   0   9   1     1157.71     1141.95     14.75 o 
   1   9   1     1101.98     1273.12     11.88 o 
   2   9   1      219.21      265.68      6.66 o 
   3   9   1     1213.90     1421.53     14.46 o 
   4   9   1      170.00      186.93      6.96 o 
   5   9   1      598.30      657.64     11.93 o 
   6   9   1       10.48        5.79      4.45 o 
   7   9   1       38.60       32.67      5.53 o 
   8   9   1        5.93       10.13      5.01 o 
   9   9   1       62.36       53.95      6.99 o 
  10   9   1        1.57        7.85      5.00 o 
  11   9   1        3.74        8.37      3.71 o 
 -11  10   1        0.80        3.49      3.00 o 
 -10  10   1        0.07        5.62      5.65 o 
  -9  10   1        3.11        1.09      3.96 o 
  -8  10   1       66.93       73.87      5.16 o 
  -7  10   1       26.22       15.11      3.94 o 
  -6  10   1       25.62       30.42      5.09 o 
  -5  10   1      326.67      283.56      7.55 o 
  -4  10   1       20.52       27.60      4.07 o 
  -3  10   1      682.19      572.57      8.91 o 
  -2  10   1      864.04      772.59      9.54 o 
  -1  10   1      285.40      252.40      5.60 o 
   0  10   1      344.30      381.02      8.90 o 
   1  10   1      282.54      243.99      6.07 o 
   2  10   1      866.49      766.28     10.52 o 
   3  10   1      683.83      567.57      9.91 o 
   4  10   1       20.22       35.30      4.82 o 
   5  10   1      323.33      276.47      9.00 o 
   6  10   1       26.75       31.27      6.53 o 
   7  10   1       26.30       24.71      5.11 o 
   8  10   1       67.03       82.36      7.52 o 
   9  10   1        3.18        4.45      5.14 o 
  10  10   1        0.06        4.74      4.74 o 
  11  10   1        0.75        5.41      3.35 o 
 -11  11   1       13.84       17.12      4.78 o 
 -10  11   1        2.07        0.46      2.99 o 
  -9  11   1        2.76        1.64      3.28 o 
  -8  11   1       45.63       37.08      4.54 o 
  -7  11   1        4.91        3.75      3.61 o 
  -6  11   1       39.16       44.31      4.69 o 
  -5  11   1      337.65      325.03      8.56 o 
  -4  11   1      420.74      449.91      8.65 o 
  -3  11   1      260.06      242.96      6.59 o 
  -2  11   1      251.30      259.55      6.15 o 
  -1  11   1      101.90      115.24      5.32 o 
   0  11   1       39.07       23.61      5.38 o 
   1  11   1      100.07      118.66      5.35 o 
   2  11   1      252.56      253.93      7.11 o 
   3  11   1      265.88      231.35      7.40 o 
   4  11   1      422.38      418.74      9.92 o 
   5  11   1      340.28      292.87      9.52 o 
   6  11   1       38.59       51.93      5.28 o 
   7  11   1        4.09        4.74      4.74 o 
   8  11   1       46.46       50.03      6.65 o 
   9  11   1        3.31        3.84      4.85 o 
  10  11   1        2.08        7.67      4.34 o 
  11  11   1       13.77       10.31      4.18 o 
 -11  12   1        7.09        1.01      2.50 o 
 -10  12   1        0.64        1.37      2.53 o 
  -9  12   1        3.76        2.23      2.97 o 
  -8  12   1       59.94       60.66      4.57 o 
  -7  12   1       30.21       31.22      4.22 o 
  -6  12   1       48.56       43.77      4.31 o 
  -5  12   1      323.69      322.88      9.52 o 
  -4  12   1      153.26      188.72      5.31 o 
  -3  12   1      323.51      304.38      8.47 o 
  -2  12   1      144.06      173.54      5.79 o 
  -1  12   1      607.31      565.26      9.02 o 
   0  12   1      505.25      443.89     10.59 o 
   1  12   1      605.22      554.55      8.94 o 
   2  12   1      143.28      142.13      6.08 o 
   3  12   1      315.12      290.55      8.66 o 
   4  12   1      153.18      193.66      5.88 o 
   5  12   1      320.77      371.84     10.71 o 
   6  12   1       48.45       52.18      5.11 o 
   7  12   1       29.68       37.26      5.54 o 
   8  12   1       59.94       41.96      6.16 o 
   9  12   1        3.82        8.21      4.86 o 
  10  12   1        0.63        7.52      4.47 o 
  11  12   1        6.90        7.56      3.69 o 
 -10  13   1        4.42        3.89      2.65 o 
  -9  13   1        5.56        1.84      3.23 o 
  -8  13   1        0.95        0.00      3.92 o 
  -7  13   1       10.04       10.58      4.10 o 
  -6  13   1       69.44       93.01      6.07 o 
  -5  13   1      178.18      205.27      7.55 o 
  -4  13   1       64.15       89.73      5.79 o 
  -3  13   1        1.71        4.14      4.14 o 
  -2  13   1       32.89       29.70      4.06 o 
  -1  13   1      505.12      631.94      9.94 o 
   0  13   1      668.85      692.27     13.31 o 
   1  13   1      501.62      622.67     10.12 o 
   2  13   1       33.52       28.50      4.14 o 
   3  13   1        1.41        4.23      4.23 o 
   4  13   1       62.48       72.41      5.86 o 
   5  13   1      175.02      191.91      8.34 o 
   6  13   1       71.43       84.34      6.70 o 
   7  13   1        8.90        7.10      4.81 o 
   8  13   1        1.04        6.44      5.00 o 
   9  13   1        4.99        7.55      4.76 o 
  10  13   1        4.59        9.63      4.08 o 
 -10  14   1        0.65        0.53      2.55 o 
  -9  14   1        0.28        3.48      3.35 o 
  -8  14   1        1.45        0.36      3.68 o 
  -7  14   1       30.56       39.20      4.63 o 
  -6  14   1        5.50        4.02      1.23 o 
  -5  14   1      317.12      299.94      9.14 o 
  -4  14   1      313.13      313.47     10.00 o 
  -3  14   1      847.47      953.59     13.05 o 
  -2  14   1      141.52      138.54      6.96 o 
  -1  14   1      155.14      162.21      6.30 o 
   0  14   1      290.92      334.55     10.75 o 
   1  14   1      155.49      152.99      6.51 o 
   2  14   1      143.33      128.18      7.01 o 
   3  14   1      842.27      768.30     12.73 o 
   4  14   1      316.27      347.39     10.09 o 
   5  14   1      314.82      255.56      9.17 o 
   6  14   1        5.17        5.77      1.28 o 
   7  14   1       30.15       32.05      5.99 o 
   8  14   1        1.47        2.40      4.65 o 
   9  14   1        0.29        5.31      4.51 o 
  10  14   1        0.69        3.94      3.88 o 
 -10  15   1        0.75        0.52      2.57 o 
  -9  15   1        0.70        0.97      3.41 o 
  -8  15   1       32.12       26.92      4.14 o 
  -7  15   1        8.50        5.62      4.60 o 
  -6  15   1      159.80      125.95      7.09 o 
  -5  15   1        3.60        3.44      5.13 o 
  -4  15   1      211.07      227.95      8.56 o 
  -3  15   1      236.28      298.66      8.95 o 
  -2  15   1      134.75      126.56      6.43 o 
  -1  15   1      102.55      115.54      6.20 o 
   0  15   1       79.07       54.11      7.99 o 
   1  15   1      101.80      105.11      5.87 o 
   2  15   1      132.50      121.77      6.42 o 
   3  15   1      234.65      260.33      8.63 o 
   4  15   1      211.09      181.44      8.37 o 
   5  15   1        3.46        1.72      5.16 o 
   6  15   1      162.57      174.13      7.34 o 
   7  15   1        8.51        1.77      4.92 o 
   8  15   1       32.56       32.48      5.49 o 
   9  15   1        0.74        1.83      4.36 o 
  10  15   1        0.89        1.67      3.83 o 
 -10  16   1        0.71        1.29      2.69 o 
  -9  16   1        1.96        0.32      3.44 o 
  -8  16   1        0.03        1.46      3.92 o 
  -7  16   1        9.34       10.01      4.47 o 
  -6  16   1        5.96        5.02      1.45 o 
  -5  16   1       48.97       54.27      6.11 o 
  -4  16   1      169.06      206.63      8.71 o 
  -3  16   1      185.17      203.29      7.89 o 
  -2  16   1      175.84      182.59      7.49 o 
  -1  16   1       58.15       55.61      5.17 o 
   0  16   1      140.01      144.03      7.42 o 
   1  16   1       58.30       50.64      5.27 o 
   2  16   1      177.90      149.78      7.12 o 
   3  16   1      185.03      155.77      7.54 o 
   4  16   1      172.61      143.69      8.35 o 
   5  16   1       49.06       43.78      5.96 o 
   6  16   1        6.27       10.04      5.49 o 
   7  16   1        9.32        0.52      4.92 o 
   8  16   1        0.02        8.86      4.40 o 
   9  16   1        1.94        4.06      4.29 o 
  10  16   1        0.74        9.83      3.44 o 
  -9  17   1        5.76        8.29      3.34 o 
  -8  17   1        7.09        3.12      3.98 o 
  -7  17   1       21.04       20.60      5.22 o 
  -6  17   1      214.07      222.57      9.34 o 
  -5  17   1       77.47       88.89      7.05 o 
  -4  17   1      179.94      222.57      9.07 o 
  -3  17   1       33.39       36.12      5.94 o 
  -2  17   1       81.04       67.26      5.76 o 
  -1  17   1       39.74       41.60      5.58 o 
   0  17   1       19.19       21.44      6.02 o 
   1  17   1       40.11       42.72      5.34 o 
   2  17   1       81.82       54.17      5.60 o 
   3  17   1       34.23       33.01      5.18 o 
   4  17   1      181.65      173.13      8.26 o 
   5  17   1       76.15       57.20      6.23 o 
   6  17   1      215.12      184.38      9.23 o 
   7  17   1       20.69       22.72      5.47 o 
   8  17   1        7.16        2.82      4.66 o 
   9  17   1        5.77        4.43      4.10 o 
  -9  18   1        1.60        3.61      3.24 o 
  -8  18   1        1.61        2.58      3.74 o 
  -7  18   1       17.05       18.94      4.87 o 
  -6  18   1       27.10       31.92      6.03 o 
  -5  18   1       23.41       24.06      6.19 o 
  -4  18   1      140.35      145.57      8.15 o 
  -3  18   1       88.13      105.39      6.78 o 
  -2  18   1       21.58       19.45      5.08 o 
  -1  18   1      113.59       99.87      7.14 o 
   0  18   1        2.43        1.69      5.04 o 
   1  18   1      113.29      101.51      6.80 o 
   2  18   1       22.38       15.18      4.66 o 
   3  18   1       87.07       68.24      6.30 o 
   4  18   1      140.58      101.40      7.51 o 
   5  18   1       23.56       25.38      5.23 o 
   6  18   1       27.35       26.45      5.54 o 
   7  18   1       17.24        8.51      4.75 o 
   8  18   1        1.62        3.00      4.53 o 
   9  18   1        1.57        0.47      4.09 o 
  -9  19   1       17.02       21.51      3.68 o 
  -8  19   1        0.08        1.27      3.87 o 
  -7  19   1       13.42       16.52      5.26 o 
  -6  19   1       29.52       34.36      6.25 o 
  -5  19   1       25.43       34.79      6.07 o 
  -4  19   1        7.31        9.51      6.07 o 
  -3  19   1       64.88       61.58      6.78 o 
  -2  19   1       48.27       50.43      5.75 o 
  -1  19   1      196.61      168.50      8.18 o 
   0  19   1        7.43        0.21      5.42 o 
   1  19   1      197.87      140.57      7.96 o 
   2  19   1       48.34       35.34      5.42 o 
   3  19   1       65.98       51.88      5.61 o 
   4  19   1        7.20        2.37      5.15 o 
   5  19   1       25.05       21.92      5.25 o 
   6  19   1       29.32       26.87      5.47 o 
   7  19   1       13.02       17.75      5.17 o 
   8  19   1        0.09        3.65      3.70 o 
   9  19   1       17.16       18.18      4.37 o 
  -8  20   1        8.89        0.00      4.42 o 
  -7  20   1        7.49       10.52      4.44 o 
  -6  20   1        8.08        9.03      5.35 o 
  -5  20   1        1.05        5.74      5.74 o 
  -4  20   1       27.93       29.21      5.73 o 
  -3  20   1       12.50       19.88      5.81 o 
  -2  20   1        7.12        1.73      5.76 o 
  -1  20   1       11.14       11.53      5.51 o 
   0  20   1       36.19       32.69      6.17 o 
   1  20   1       10.10        8.83      8.83 o 
   2  20   1        7.24       16.60      4.76 o 
   3  20   1       12.33       14.63      4.96 o 
   4  20   1       27.95       29.47      5.12 o 
   5  20   1        1.08        4.80      4.17 o 
   6  20   1        8.05        1.18      5.08 o 
   7  20   1        7.57        5.79      4.35 o 
   8  20   1        8.89        0.23      4.56 o 
  -8  21   1        1.85        3.01      3.92 o 
  -7  21   1        5.60        7.68      4.55 o 
  -6  21   1       13.02       18.56      5.65 o 
  -5  21   1       25.65       40.61      6.11 o 
  -4  21   1       16.15       17.22      6.50 o 
  -3  21   1       44.64       53.29      6.59 o 
  -2  21   1       49.85       64.16      7.16 o 
  -1  21   1        7.37        3.85      5.72 o 
   0  21   1       37.17       47.27      7.06 o 
   1  21   1        7.44        5.81      5.81 o 
   2  21   1       49.40       50.16      6.30 o 
   3  21   1       45.04       42.24      5.49 o 
   4  21   1       15.77       15.65      4.69 o 
   5  21   1       25.91       24.73      4.89 o 
   6  21   1       13.23       13.88      4.65 o 
   7  21   1        5.60        1.42      4.43 o 
   8  21   1        1.79        1.37      3.76 o 
  -7  22   1        0.04        2.21      4.50 o 
  -6  22   1        3.78        4.84      4.94 o 
  -5  22   1        4.61        5.50      5.50 o 
  -4  22   1        0.01        1.67      5.52 o 
  -3  22   1        1.81        0.72      5.45 o 
  -2  22   1       36.52       52.89      7.35 o 
  -1  22   1        2.50        8.39      5.87 o 
   0  22   1      192.98      235.03     10.91 o 
   1  22   1        2.70        8.31      5.73 o 
   2  22   1       36.74       47.03      6.38 o 
   3  22   1        1.95        0.65      4.78 o 
   4  22   1        0.02        4.44      4.01 o 
   5  22   1        4.75        4.69      4.69 o 
   6  22   1        3.67        4.61      4.64 o 
   7  22   1        0.03        2.98      3.77 o 
  -7  23   1        1.62        2.97      4.47 o 
  -6  23   1        3.35        5.41      5.41 o 
  -5  23   1        5.20        0.24      5.22 o 
  -4  23   1        4.20        9.31      5.36 o 
  -3  23   1        7.85       18.48      6.22 o 
  -2  23   1        6.23        0.77      6.43 o 
  -1  23   1        6.36       13.63      6.20 o 
   0  23   1        4.28        8.19      8.19 o 
   1  23   1        6.39        7.74      5.76 o 
   2  23   1        6.01        1.71      5.76 o 
   3  23   1        7.84       16.09      4.92 o 
   4  23   1        3.93        1.55      4.15 o 
   5  23   1        5.19        2.02      4.48 o 
   6  23   1        3.60        3.94      3.94 o 
   7  23   1        1.64        0.21      3.66 o 
  -6  24   1        2.72        5.11      5.11 o 
  -5  24   1        4.48        2.40      5.35 o 
  -4  24   1        0.98        5.67      5.67 o 
  -3  24   1        3.75        6.72      6.15 o 
  -2  24   1       11.49       13.11      6.49 o 
  -1  24   1        1.97        3.72      6.07 o 
   0  24   1        5.84        2.90      7.12 o 
   1  24   1        1.93        6.67      6.67 o 
   2  24   1       11.42        3.52      6.03 o 
   3  24   1        3.75       10.95      4.42 o 
   4  24   1        1.10        1.33      4.30 o 
   5  24   1        4.49        1.98      4.14 o 
   6  24   1        2.63        8.36      3.82 o 
  -5  25   1        3.70        4.08      5.35 o 
  -4  25   1        3.35        3.06      5.74 o 
  -3  25   1        7.60        8.49      6.24 o 
  -2  25   1        2.36        4.90      6.42 o 
  -1  25   1        0.47        1.11      6.25 o 
   0  25   1        0.02        0.26      6.98 o 
   1  25   1        0.46        9.52      5.76 o 
   2  25   1        2.31        4.73      5.73 o 
   3  25   1        7.72        4.75      4.75 o 
   4  25   1        3.49        4.16      4.09 o 
   5  25   1        3.61        7.82      3.83 o 
  -4  26   1        1.05        0.52      5.47 o 
  -3  26   1        8.40        7.32      6.17 o 
  -2  26   1        0.47        1.40      5.91 o 
  -1  26   1        4.91        4.54      6.52 o 
   0  26   1        2.61        4.27      6.81 o 
   1  26   1        4.95        6.81      6.81 o 
   2  26   1        0.43        3.25      5.20 o 
   3  26   1        8.19        6.66      4.46 o 
   4  26   1        1.02        4.34      3.99 o 
  -3  27   1        0.31        0.82      5.92 o 
  -2  27   1        0.50        3.70      6.37 o 
  -1  27   1        2.84        7.56      6.54 o 
   0  27   1        3.88        9.37      6.20 o 
   1  27   1        2.86        6.70      6.70 o 
   2  27   1        0.50        3.88      5.54 o 
   3  27   1        0.30        2.17      4.85 o 
  -1  28   1        0.35        2.95      6.35 o 
   0  28   1        0.60        8.37      6.40 o 
   1  28   1        0.40        0.59      5.95 o 
   0   0   2    11875.08    10580.30    131.47 o 
   1   0   2      410.86      381.12      5.59 o 
   2   0   2     2325.07     2344.40      8.58 o 
   3   0   2     1387.78     1492.25      7.13 o 
   4   0   2      938.50     1067.59     30.10 o 
   5   0   2      954.06      960.62     11.39 o 
   6   0   2        0.13       14.31     10.02 o 
   7   0   2        0.01        1.02      3.45 o 
   8   0   2       12.43       14.76      6.91 o 
   9   0   2        1.94        3.35      3.89 o 
  10   0   2        0.16        5.51      3.51 o 
  11   0   2        0.85        1.53      3.23 o 
  12   0   2        0.13        2.12      2.27 o 
 -12   1   2        5.48        4.20      3.05 o 
 -11   1   2        0.87        2.62      3.78 o 
 -10   1   2       83.86       77.26      6.61 o 
  -9   1   2       30.81       30.68      5.66 o 
  -8   1   2      107.31      106.44      7.51 o 
  -7   1   2       41.55       45.99      5.37 o 
  -6   1   2       55.40       62.09      6.24 o 
  -5   1   2      363.99      366.82      9.44 o 
  -4   1   2      603.05      537.51     14.48 o 
  -3   1   2      778.44      818.20     10.43 o 
  -2   1   2      387.97      455.16      6.90 o 
  -1   1   2      637.31      592.52      7.61 o 
   0   1   2        6.29        6.58      1.48 o 
   1   1   2      632.26      608.69      6.97 o 
   2   1   2      388.47      372.77      6.21 o 
   3   1   2      783.63      728.75      9.53 o 
   4   1   2      592.26      594.95     13.57 o 
   5   1   2      368.68      393.54      9.35 o 
   6   1   2       52.84       63.25      6.68 o 
   7   1   2       41.63       51.32      6.14 o 
   8   1   2      106.32      135.66      8.23 o 
   9   1   2       30.38       20.71      6.54 o 
  10   1   2       83.45       83.02      7.60 o 
  11   1   2        0.97        1.96      4.27 o 
  12   1   2        5.58        3.44      3.65 o 
 -12   2   2        4.28        1.97      3.11 o 
 -11   2   2       10.02       11.35      3.72 o 
 -10   2   2        2.49        2.91      4.65 o 
  -9   2   2       12.45       20.05      5.19 o 
  -8   2   2       62.90       49.98      5.84 o 
  -7   2   2        4.50       15.19      4.30 o 
  -6   2   2       10.44        4.24      4.05 o 
  -5   2   2      833.36      836.73     13.24 o 
  -4   2   2      410.67      459.74      9.07 o 
  -3   2   2     1446.53     1495.51     14.97 o 
  -2   2   2     1192.10     1346.00     11.15 o 
  -1   2   2     1881.54     1670.45     10.85 o 
   0   2   2     2299.55     2196.84     13.32 o 
   1   2   2     1902.64     1701.82     11.50 o 
   2   2   2     1189.54     1334.75     11.29 o 
   3   2   2     1446.91     1634.59     13.99 o 
   4   2   2      397.62      374.26      8.17 o 
   5   2   2      826.62      746.42     12.50 o 
   6   2   2        9.75        1.25      3.77 o 
   7   2   2        4.53       12.17      4.72 o 
   8   2   2       62.47       53.89      6.47 o 
   9   2   2       12.26       19.31      5.95 o 
  10   2   2        2.66        1.94      5.29 o 
  11   2   2        9.90       14.25      4.33 o 
  12   2   2        4.09        0.96      3.16 o 
 -12   3   2        3.90        0.79      2.79 o 
 -11   3   2        1.14        7.07      3.70 o 
 -10   3   2       39.34       34.98      5.61 o 
  -9   3   2      152.84      142.60      8.30 o 
  -8   3   2      111.41      121.50      7.51 o 
  -7   3   2      528.02      530.92     12.64 o 
  -6   3   2       61.23       74.63      5.52 o 
  -5   3   2     1245.80     1213.27     15.58 o 
  -4   3   2      124.54      133.60      3.42 o 
  -3   3   2     2051.68     1765.65     14.29 o 
  -2   3   2       58.72       58.97      2.52 o 
  -1   3   2      364.59      380.28      5.32 o 
   0   3   2       14.48       18.55      2.93 o 
   1   3   2      365.14      423.22      6.03 o 
   2   3   2       57.79       53.48      2.71 o 
   3   3   2     2085.05     1766.01     14.46 o 
   4   3   2      122.99      124.42      3.27 o 
   5   3   2     1275.63     1096.75     14.44 o 
   6   3   2       58.78       62.47      5.56 o 
   7   3   2      527.92      558.05     13.30 o 
   8   3   2      109.27      118.49      8.12 o 
   9   3   2      152.11      165.44      9.50 o 
  10   3   2       38.93       35.42      5.89 o 
  11   3   2        0.98        0.00      4.59 o 
  12   3   2        4.00        5.24      3.07 o 
 -12   4   2        9.53        8.73      2.75 o 
 -11   4   2        6.80        0.41      3.87 o 
 -10   4   2        4.07        8.66      3.99 o 
  -9   4   2       75.00       68.69      6.53 o 
  -8   4   2       66.03       55.91      6.23 o 
  -7   4   2        0.72        2.48      4.76 o 
  -6   4   2        1.44        1.46      3.78 o 
  -5   4   2      299.13      363.17      8.91 o 
  -4   4   2      159.95      168.97      6.16 o 
  -3   4   2       73.03       70.36      3.74 o 
  -2   4   2      134.63      135.37      5.72 o 
  -1   4   2     2391.76     2310.05     14.59 o 
   0   4   2       47.49       42.72      2.82 o 
   1   4   2     2390.11     2478.38     16.50 o 
   2   4   2      134.85      134.95      6.66 o 
   3   4   2       75.49       79.10      4.12 o 
   4   4   2      161.17      165.33      6.10 o 
   5   4   2      293.63      290.45      8.46 o 
   6   4   2        1.52        2.84      3.77 o 
   7   4   2        0.87        9.26      4.59 o 
   8   4   2       65.47       63.60      7.08 o 
   9   4   2       74.75       78.70      7.28 o 
  10   4   2        4.02        1.10      4.97 o 
  11   4   2        6.86       10.66      4.06 o 
  12   4   2        9.52        5.46      3.57 o 
 -11   5   2        2.60        3.47      3.47 o 
 -10   5   2       17.12       11.12      4.38 o 
  -9   5   2       33.69       29.64      5.28 o 
  -8   5   2      120.97      112.65      7.48 o 
  -7   5   2      343.38      398.87     11.64 o 
  -6   5   2      184.39      228.10      6.96 o 
  -5   5   2       83.15       79.28      6.27 o 
  -4   5   2      673.49      734.11      7.70 o 
  -3   5   2       26.64       23.67      2.92 o 
  -2   5   2      968.05      945.92     10.46 o 
  -1   5   2      565.68      564.91      6.90 o 
   0   5   2      657.48      640.58      7.91 o 
   1   5   2      565.02      606.04      7.75 o 
   2   5   2      975.91     1018.33     12.06 o 
   3   5   2       24.21       34.60      3.20 o 
   4   5   2      670.59      699.52      7.91 o 
   5   5   2       85.25       70.69      5.87 o 
   6   5   2      185.51      214.95      6.13 o 
   7   5   2      346.02      362.04     11.00 o 
   8   5   2      123.68      128.71      7.98 o 
   9   5   2       34.51       37.55      6.16 o 
  10   5   2       17.66       15.56      5.32 o 
  11   5   2        2.40        1.24      4.10 o 
 -11   6   2        1.13        2.68      3.50 o 
 -10   6   2        1.55        3.34      3.98 o 
  -9   6   2       66.79       55.32      5.87 o 
  -8   6   2       26.82       36.28      5.93 o 
  -7   6   2       18.78       36.66      5.53 o 
  -6   6   2      173.94      220.27      8.49 o 
  -5   6   2       69.49       78.45      5.20 o 
  -4   6   2     1029.76      964.79     11.69 o 
  -3   6   2        4.19        2.15      2.40 o 
  -2   6   2      587.01      640.12      6.40 o 
  -1   6   2      818.75      741.29      8.22 o 
   0   6   2        5.20        4.13      2.53 o 
   1   6   2      832.15      815.19      9.23 o 
   2   6   2      566.84      629.28      7.20 o 
   3   6   2        3.05        3.28      2.69 o 
   4   6   2     1013.58      952.78     12.75 o 
   5   6   2       67.14       67.67      5.28 o 
   6   6   2      170.48      188.14      7.62 o 
   7   6   2       19.30       27.15      4.87 o 
   8   6   2       26.93       27.91      6.32 o 
   9   6   2       67.02       70.73      6.74 o 
  10   6   2        1.48        7.29      5.09 o 
  11   6   2        1.17        2.50      4.35 o 
 -11   7   2        0.45        0.68      3.07 o 
 -10   7   2       46.29       44.97      5.31 o 
  -9   7   2       26.07       27.65      5.57 o 
  -8   7   2        3.10        3.25      0.23 o 
  -7   7   2       77.51       69.76      6.70 o 
  -6   7   2       48.15       46.32      6.41 o 
  -5   7   2      222.65      244.86      7.52 o 
  -4   7   2     1066.51      965.32     13.46 o 
  -3   7   2      283.03      326.90      6.40 o 
  -2   7   2      548.21      453.52      7.21 o 
  -1   7   2      230.00      203.17      6.31 o 
   0   7   2      139.38      129.51      5.30 o 
   1   7   2      230.56      207.18      6.87 o 
   2   7   2      558.62      497.11      8.18 o 
   3   7   2      280.22      326.31      7.26 o 
   4   7   2     1082.54     1019.64     15.23 o 
   5   7   2      220.93      236.26      8.21 o 
   6   7   2       50.73       44.82      6.05 o 
   7   7   2       79.14       90.22      6.23 o 
   8   7   2        4.07        0.82      5.81 o 
   9   7   2       26.90       24.76      5.90 o 
  10   7   2       47.16       64.48      6.29 o 
  11   7   2        0.49        3.51      4.10 o 
 -11   8   2        0.76        4.76      2.83 o 
 -10   8   2        8.53       12.09      5.20 o 
  -9   8   2        0.63        4.49      5.57 o 
  -8   8   2       56.20       48.85      7.38 o 
  -7   8   2        7.97        0.00      5.12 o 
  -6   8   2        4.37        0.36      4.02 o 
  -5   8   2       74.39       76.22      4.98 o 
  -4   8   2       21.22       20.26      3.77 o 
  -3   8   2      239.22      209.88      5.97 o 
  -2   8   2      939.98      969.84     11.78 o 
  -1   8   2     1350.39     1322.99     13.89 o 
   0   8   2      297.96      324.23      6.69 o 
   1   8   2     1348.48     1346.51     15.27 o 
   2   8   2      916.27     1001.05     13.00 o 
   3   8   2      238.64      210.20      6.80 o 
   4   8   2       18.82       16.47      4.44 o 
   5   8   2       74.26       69.23      5.84 o 
   6   8   2        4.29        2.93      4.24 o 
   7   8   2        7.69        8.40      5.02 o 
   8   8   2       56.13       47.92      6.44 o 
   9   8   2        0.62        5.62      5.62 o 
  10   8   2        8.33       16.67      5.53 o 
  11   8   2        0.77        1.76      4.09 o 
 -11   9   2        1.72        5.37      3.61 o 
 -10   9   2       46.09       45.40      6.48 o 
  -9   9   2        6.64        5.30      6.80 o 
  -8   9   2      141.99      123.13      8.33 o 
  -7   9   2       57.95       50.91      6.23 o 
  -6   9   2      138.22      140.27      5.83 o 
  -5   9   2      119.26      113.56      5.74 o 
  -4   9   2      376.03      452.59      6.87 o 
  -3   9   2      327.43      321.85      6.28 o 
  -2   9   2      104.90      130.21      5.90 o 
  -1   9   2     2843.49     3103.41     19.03 o 
   0   9   2        0.08        3.42      3.42 o 
   1   9   2     2846.64     3138.61     20.28 o 
   2   9   2      108.34      134.35      6.57 o 
   3   9   2      329.63      324.84      7.16 o 
   4   9   2      382.47      456.62      7.94 o 
   5   9   2      120.20      128.96      6.39 o 
   6   9   2      136.98      105.60      7.21 o 
   7   9   2       58.40       52.31      6.61 o 
   8   9   2      140.79      141.99      8.12 o 
   9   9   2        6.27       15.76      5.52 o 
  10   9   2       46.48       48.87      6.47 o 
  11   9   2        1.67        1.25      4.39 o 
 -11  10   2        3.11        2.80      4.29 o 
 -10  10   2       18.85       14.10      6.01 o 
  -9  10   2        0.81        2.56      5.35 o 
  -8  10   2      145.80      134.70      7.62 o 
  -7  10   2       32.79       38.13      4.53 o 
  -6  10   2       54.52       56.42      4.84 o 
  -5  10   2       89.92       77.14      5.11 o 
  -4  10   2      144.40      145.10      5.66 o 
  -3  10   2       62.99       61.89      4.44 o 
  -2  10   2      141.57      134.25      5.53 o 
  -1  10   2      477.53      552.88      9.07 o 
   0  10   2     2060.71     2153.97     18.34 o 
   1  10   2      493.91      563.84      9.43 o 
   2  10   2      138.19      139.88      6.09 o 
   3  10   2       63.80       70.06      4.94 o 
   4  10   2      139.66      129.83      6.09 o 
   5  10   2       87.86       79.45      5.88 o 
   6  10   2       55.67       53.96      5.64 o 
   7  10   2       32.75       27.49      5.95 o 
   8  10   2      146.13      138.54      9.02 o 
   9  10   2        0.84        9.99      5.09 o 
  10  10   2       18.70       21.38      5.19 o 
  11  10   2        3.25        1.23      4.07 o 
 -11  11   2        1.24        0.68      4.50 o 
 -10  11   2       11.47       15.89      5.15 o 
  -9  11   2        1.06        6.40      4.28 o 
  -8  11   2       24.60       43.22      5.39 o 
  -7  11   2       34.13       34.13      4.64 o 
  -6  11   2        7.58        6.49      2.01 o 
  -5  11   2      262.00      250.86      7.83 o 
  -4  11   2        7.26        4.09      3.29 o 
  -3  11   2      401.67      422.47      8.25 o 
  -2  11   2       48.75       52.61      5.89 o 
  -1  11   2      773.24      884.20     11.13 o 
   0  11   2       73.42       62.71      6.60 o 
   1  11   2      768.62      907.60     11.65 o 
   2  11   2       49.86       55.44      6.61 o 
   3  11   2      398.16      369.49      9.37 o 
   4  11   2        6.76       12.52      3.87 o 
   5  11   2      262.88      246.74      8.75 o 
   6  11   2        7.60        6.56      1.95 o 
   7  11   2       35.99       34.11      5.70 o 
   8  11   2       24.70       21.40      7.01 o 
   9  11   2        0.83        4.42      5.16 o 
  10  11   2       11.54       13.10      5.34 o 
  11  11   2        1.19        3.60      4.42 o 
 -10  12   2        2.84        2.22      3.82 o 
  -9  12   2        2.15        1.85      3.77 o 
  -8  12   2       98.08       90.28      5.99 o 
  -7  12   2        0.66        0.37      4.13 o 
  -6  12   2       88.95      122.18      6.53 o 
  -5  12   2       12.78       18.35      4.31 o 
  -4  12   2       59.84       66.23      4.98 o 
  -3  12   2      123.36      123.76      5.65 o 
  -2  12   2      267.58      236.76      6.70 o 
  -1  12   2      744.80      829.06     11.31 o 
   0  12   2     1101.09     1188.45     13.39 o 
   1  12   2      747.78      839.86     11.95 o 
   2  12   2      266.61      225.03      7.38 o 
   3  12   2      126.86      111.67      6.10 o 
   4  12   2       60.07       63.68      5.51 o 
   5  12   2       11.73       18.42      5.06 o 
   6  12   2       89.25      122.17      7.66 o 
   7  12   2        0.57        5.17      5.42 o 
   8  12   2       98.08       95.55      7.94 o 
   9  12   2        2.15        2.36      5.37 o 
  10  12   2        2.82        2.46      4.13 o 
 -10  13   2        0.93        0.63      3.12 o 
  -9  13   2        0.12        5.08      3.52 o 
  -8  13   2        4.14        1.42      4.13 o 
  -7  13   2       22.45       12.40      4.42 o 
  -6  13   2       24.87       41.48      4.93 o 
  -5  13   2      140.19      116.93      6.47 o 
  -4  13   2       18.82       15.26      3.79 o 
  -3  13   2      228.84      236.00      6.60 o 
  -2  13   2      164.29      165.07      6.48 o 
  -1  13   2      481.91      522.50      9.78 o 
   0  13   2      273.14      302.23      8.70 o 
   1  13   2      478.98      532.82     10.15 o 
   2  13   2      166.00      162.32      7.13 o 
   3  13   2      228.18      245.86      7.18 o 
   4  13   2       17.94       22.46      4.63 o 
   5  13   2      142.77      132.71      7.35 o 
   6  13   2       24.00       24.48      6.08 o 
   7  13   2       22.79       21.50      5.55 o 
   8  13   2        4.00        6.95      5.37 o 
   9  13   2        0.11        5.31      5.31 o 
  10  13   2        0.94        0.00      4.81 o 
 -10  14   2        5.00        4.60      2.66 o 
  -9  14   2        9.11        4.40      3.77 o 
  -8  14   2       17.17       22.54      4.45 o 
  -7  14   2        1.46        4.57      4.57 o 
  -6  14   2       19.88       18.10      4.34 o 
  -5  14   2       14.87       18.91      4.56 o 
  -4  14   2      132.43      136.49      6.87 o 
  -3  14   2       94.24       84.36      5.48 o 
  -2  14   2       26.07       28.32      4.08 o 
  -1  14   2      137.01      132.15      7.07 o 
   0  14   2        0.05        0.31      4.86 o 
   1  14   2      138.24      136.89      7.30 o 
   2  14   2       25.66       18.43      4.43 o 
   3  14   2       98.07       85.70      6.03 o 
   4  14   2      133.92      113.15      6.85 o 
   5  14   2       14.91       17.57      5.15 o 
   6  14   2       19.83       12.89      5.33 o 
   7  14   2        1.36        3.34      5.32 o 
   8  14   2       17.07       18.80      5.92 o 
   9  14   2        9.17       14.03      4.97 o 
  10  14   2        4.89        7.65      4.19 o 
 -10  15   2        9.71        7.26      2.76 o 
  -9  15   2        0.01        0.98      3.44 o 
  -8  15   2        3.78        0.37      4.19 o 
  -7  15   2       40.71       59.52      5.37 o 
  -6  15   2       83.02       72.50      5.96 o 
  -5  15   2       47.78       58.12      5.92 o 
  -4  15   2       51.19       77.08      6.12 o 
  -3  15   2       49.74       54.85      5.82 o 
  -2  15   2        0.91        0.65      4.56 o 
  -1  15   2        5.50       10.78      4.91 o 
   0  15   2       18.99       14.70      4.59 o 
   1  15   2        5.76        5.85      1.55 o 
   2  15   2        0.80        6.72      4.52 o 
   3  15   2       50.56       73.23      5.78 o 
   4  15   2       49.31       58.92      6.31 o 
   5  15   2       48.36       58.25      6.38 o 
   6  15   2       81.23       94.84      6.53 o 
   7  15   2       40.81       45.11      6.39 o 
   8  15   2        3.36        6.60      5.39 o 
   9  15   2        0.02        1.43      5.10 o 
  10  15   2        9.76        4.85      4.34 o 
  -9  16   2        7.91        3.52      3.78 o 
  -8  16   2       14.28        8.97      4.21 o 
  -7  16   2        0.98        8.96      4.07 o 
  -6  16   2        9.94        9.30      5.16 o 
  -5  16   2        7.79       11.29      5.11 o 
  -4  16   2      269.03      244.48      9.82 o 
  -3  16   2       23.07       14.78      5.25 o 
  -2  16   2      319.70      302.55      9.06 o 
  -1  16   2       22.56       23.40      5.25 o 
   0  16   2      280.42      275.66      8.62 o 
   1  16   2       22.39       17.31      5.29 o 
   2  16   2      314.93      284.91      9.14 o 
   3  16   2       23.19       20.35      4.91 o 
   4  16   2      267.22      264.87      9.62 o 
   5  16   2        7.75        9.74      4.89 o 
   6  16   2        9.71        1.58      5.93 o 
   7  16   2        1.00        7.80      4.90 o 
   8  16   2       14.23       13.62      5.26 o 
   9  16   2        7.93        8.79      4.76 o 
  -9  17   2        4.61        2.41      3.29 o 
  -8  17   2        1.92        1.29      4.16 o 
  -7  17   2       24.36       34.85      4.87 o 
  -6  17   2       17.33       19.41      5.34 o 
  -5  17   2       36.18       43.58      6.37 o 
  -4  17   2       60.91       70.46      6.96 o 
  -3  17   2      187.62      186.58      9.14 o 
  -2  17   2       91.13       89.07      6.97 o 
  -1  17   2       38.55       24.09      5.57 o 
   0  17   2      103.35      103.66      8.75 o 
   1  17   2       38.83       27.77      5.39 o 
   2  17   2       89.56       77.52      6.89 o 
   3  17   2      185.91      222.34      9.01 o 
   4  17   2       60.06       53.56      6.72 o 
   5  17   2       35.64       35.64      6.07 o 
   6  17   2       16.61        7.95      5.65 o 
   7  17   2       24.62       24.63      5.74 o 
   8  17   2        1.77        0.55      5.05 o 
   9  17   2        4.69        0.00      4.83 o 
  -9  18   2        0.26        4.60      3.30 o 
  -8  18   2        2.89        1.66      4.27 o 
  -7  18   2       11.69        2.45      4.85 o 
  -6  18   2       19.86       20.18      5.30 o 
  -5  18   2        9.81        2.96      5.64 o 
  -4  18   2      135.21      138.99      7.93 o 
  -3  18   2       66.83       75.81      6.81 o 
  -2  18   2       96.53      115.00      7.49 o 
  -1  18   2      121.83      127.47      7.37 o 
   0  18   2      146.02      129.87      7.79 o 
   1  18   2      123.49      116.42      7.57 o 
   2  18   2       94.87      105.32      6.90 o 
   3  18   2       68.87       56.04      6.45 o 
   4  18   2      133.87      122.61      7.89 o 
   5  18   2       10.33        2.99      5.20 o 
   6  18   2       19.50       25.66      5.27 o 
   7  18   2       11.83        4.12      5.72 o 
   8  18   2        2.88        4.37      4.76 o 
   9  18   2        0.25        0.52      4.46 o 
  -8  19   2        2.18        2.61      4.33 o 
  -7  19   2       35.29       31.07      5.11 o 
  -6  19   2        4.31        1.72      5.01 o 
  -5  19   2       36.73       32.33      6.20 o 
  -4  19   2       90.42       78.37      7.35 o 
  -3  19   2       86.00       87.97      7.39 o 
  -2  19   2       21.93       14.59      5.77 o 
  -1  19   2       82.86       79.58      7.29 o 
   0  19   2       18.01       24.60      6.44 o 
   1  19   2       83.09       72.28      7.69 o 
   2  19   2       21.78       18.63      5.32 o 
   3  19   2       85.14       77.02      6.88 o 
   4  19   2       90.29       66.55      6.91 o 
   5  19   2       36.20       25.34      5.71 o 
   6  19   2        4.37        5.28      5.28 o 
   7  19   2       35.68       21.03      5.80 o 
   8  19   2        2.23        6.12      4.54 o 
  -8  20   2        5.09        2.22      4.67 o 
  -7  20   2        6.72        1.86      4.90 o 
  -6  20   2       14.14       13.23      5.98 o 
  -5  20   2       32.95       34.28      6.99 o 
  -4  20   2       20.83       22.33      6.39 o 
  -3  20   2       12.50       20.06      5.89 o 
  -2  20   2        6.00        8.58      5.21 o 
  -1  20   2       87.76      103.14      7.44 o 
   0  20   2       11.22        6.28      5.70 o 
   1  20   2       88.63       91.32      7.13 o 
   2  20   2        5.89        1.76      5.06 o 
   3  20   2       13.34       10.43      5.35 o 
   4  20   2       20.94       14.56      5.54 o 
   5  20   2       33.64       41.60      6.07 o 
   6  20   2       14.22        9.10      5.50 o 
   7  20   2        6.82       13.71      4.50 o 
   8  20   2        5.12        2.30      4.88 o 
  -7  21   2        2.78        4.58      4.55 o 
  -6  21   2        7.67        5.81      5.54 o 
  -5  21   2        2.52       11.13      5.69 o 
  -4  21   2        3.37        5.84      5.72 o 
  -3  21   2       10.04       10.04      5.81 o 
  -2  21   2       20.34       27.31      6.33 o 
  -1  21   2        5.88        1.38      5.85 o 
   0  21   2       11.07       15.72      5.86 o 
   1  21   2        5.98        8.12      8.12 o 
   2  21   2       20.69       19.16      5.61 o 
   3  21   2       10.38        7.56      4.78 o 
   4  21   2        3.55       11.97      4.56 o 
   5  21   2        2.49        8.97      4.96 o 
   6  21   2        7.40       12.54      4.71 o 
   7  21   2        2.75        4.62      4.30 o 
  -7  22   2        8.37        1.45      4.82 o 
  -6  22   2        7.22        1.58      5.17 o 
  -5  22   2       41.22       51.75      6.64 o 
  -4  22   2        3.82       13.32      5.55 o 
  -3  22   2       23.08       13.61      6.47 o 
  -2  22   2       54.63       64.46      7.38 o 
  -1  22   2        3.17       12.30      6.11 o 
   0  22   2       14.13        4.53      6.19 o 
   1  22   2        2.91        5.84      5.84 o 
   2  22   2       54.08       48.76      6.41 o 
   3  22   2       23.00       15.66      5.39 o 
   4  22   2        3.75        4.06      4.90 o 
   5  22   2       41.23       30.29      5.85 o 
   6  22   2        7.08        4.01      4.70 o 
   7  22   2        8.32       10.15      4.28 o 
  -6  23   2        4.40        3.87      4.94 o 
  -5  23   2       14.25       19.80      5.78 o 
  -4  23   2       13.85       13.46      6.01 o 
  -3  23   2        6.43        4.52      6.20 o 
  -2  23   2       16.34       25.52      6.51 o 
  -1  23   2        9.58        6.82      6.22 o 
   0  23   2       21.99        5.49      6.59 o 
   1  23   2        9.52        6.58      6.58 o 
   2  23   2       16.35       14.70      6.18 o 
   3  23   2        6.34        5.11      5.11 o 
   4  23   2       13.71       13.73      5.02 o 
   5  23   2       14.11        7.73      5.01 o 
   6  23   2        4.21        0.73      4.55 o 
  -6  24   2        2.00        5.26      5.26 o 
  -5  24   2        1.83        1.23      5.27 o 
  -4  24   2        4.79       12.73      5.05 o 
  -3  24   2        7.62       11.96      5.64 o 
  -2  24   2        5.47        6.54      6.13 o 
  -1  24   2       21.96       17.58      6.95 o 
   0  24   2       46.47       58.42      7.03 o 
   1  24   2       22.08       20.54      6.24 o 
   2  24   2        5.55        5.46      5.34 o 
   3  24   2        7.69        0.69      4.61 o 
   4  24   2        4.93        2.35      4.69 o 
   5  24   2        1.86        3.32      4.62 o 
   6  24   2        2.02        0.23      4.17 o 
  -5  25   2        5.05       11.78      5.27 o 
  -4  25   2        5.00        2.60      6.16 o 
  -3  25   2        6.80        3.76      6.21 o 
  -2  25   2        7.59       11.35      6.22 o 
  -1  25   2        2.69        0.81      6.04 o 
   0  25   2        0.49        6.21      6.65 o 
   1  25   2        2.70        6.91      6.91 o 
   2  25   2        7.63        1.51      5.90 o 
   3  25   2        6.91        4.90      4.90 o 
   4  25   2        5.12        7.35      4.32 o 
   5  25   2        5.16        2.28      4.50 o 
  -4  26   2       16.47       16.44      6.27 o 
  -3  26   2        6.97       23.09      5.83 o 
  -2  26   2       22.79       16.37      7.05 o 
  -1  26   2        1.41        2.79      6.58 o 
   0  26   2       14.92       14.46      6.58 o 
   1  26   2        1.47        3.26      6.34 o 
   2  26   2       23.00       20.11      5.92 o 
   3  26   2        6.95       18.62      4.62 o 
   4  26   2       16.55        8.96      4.21 o 
  -2  27   2        8.36        5.08      6.52 o 
  -1  27   2        2.27        5.70      6.75 o 
   0  27   2        8.31        3.42      6.79 o 
   1  27   2        2.29        0.00      6.51 o 
   2  27   2        8.31        1.33      6.26 o 
   0   0   3      532.32      545.68     12.61 o 
   1   0   3       33.24       34.46      1.78 o 
   2   0   3      465.42      349.19     18.08 o 
   3   0   3        1.01        1.42      2.93 o 
   4   0   3       56.83       50.84      3.26 o 
   5   0   3       42.65       51.18      4.44 o 
   6   0   3        1.82       10.93      3.89 o 
   7   0   3       26.73       19.48      5.65 o 
   8   0   3        2.78        1.30      4.21 o 
   9   0   3       78.60       96.12      6.28 o 
  10   0   3       45.64       57.88      5.52 o 
  11   0   3        0.01        0.86      4.23 o 
 -11   1   3        5.61        7.66      3.86 o 
 -10   1   3       36.85       25.34      5.59 o 
  -9   1   3        8.86       11.35      4.82 o 
  -8   1   3      141.57      131.85      7.83 o 
  -7   1   3       33.23       23.15      4.71 o 
  -6   1   3      100.30      105.13      6.72 o 
  -5   1   3       85.23       81.69      4.35 o 
  -4   1   3      339.64      364.43      7.95 o 
  -3   1   3      284.90      309.58      7.29 o 
  -2   1   3      203.23      195.82      7.20 o 
  -1   1   3     2760.62     3128.16     18.40 o 
   0   1   3      755.48      714.38     10.07 o 
   1   1   3     2753.12     3228.45     18.70 o 
   2   1   3      210.30      195.24      7.05 o 
   3   1   3      278.69      294.27      7.52 o 
   4   1   3      333.68      326.14      7.94 o 
   5   1   3       86.52       85.07      4.84 o 
   6   1   3      100.61      114.05      7.26 o 
   7   1   3       32.39       21.39      5.75 o 
   8   1   3      139.55      158.54      9.58 o 
   9   1   3        8.32        6.44      6.08 o 
  10   1   3       36.25       38.89      6.76 o 
  11   1   3        5.59        3.68      4.92 o 
 -11   2   3        0.12        0.99      3.44 o 
 -10   2   3       19.10       23.15      5.08 o 
  -9   2   3       14.38       11.60      4.81 o 
  -8   2   3       16.84       15.09      4.95 o 
  -7   2   3       55.81       64.03      6.10 o 
  -6   2   3       48.00       38.16      5.43 o 
  -5   2   3      361.54      359.20      9.71 o 
  -4   2   3       11.29       16.37      4.58 o 
  -3   2   3        8.47        2.71      2.79 o 
  -2   2   3      567.82      582.58      7.64 o 
  -1   2   3      444.22      465.91      8.01 o 
   0   2   3     2252.13     2212.25     12.76 o 
   1   2   3      438.76      499.97      8.38 o 
   2   2   3      556.33      456.96      8.00 o 
   3   2   3        6.46        2.50      2.66 o 
   4   2   3       12.48       13.13      3.00 o 
   5   2   3      354.08      361.50      9.95 o 
   6   2   3       46.07       36.53      5.73 o 
   7   2   3       55.13       74.42      6.83 o 
   8   2   3       16.91       28.76      6.10 o 
   9   2   3       14.21        5.92      6.12 o 
  10   2   3       19.03       23.21      5.61 o 
  11   2   3        0.13        1.80      4.20 o 
 -11   3   3       15.07        7.83      3.74 o 
 -10   3   3        4.20        0.90      4.09 o 
  -9   3   3       31.97       36.68      5.45 o 
  -8   3   3        6.75        1.99      4.89 o 
  -7   3   3       98.01      123.00      7.67 o 
  -6   3   3       26.16       37.88      4.92 o 
  -5   3   3      200.83      240.00      8.22 o 
  -4   3   3       21.92       26.77      3.88 o 
  -3   3   3      242.04      253.94      7.50 o 
  -2   3   3      129.54      133.66      4.13 o 
  -1   3   3     1343.05     1396.33     11.87 o 
   0   3   3     1852.94     1869.82     12.68 o 
   1   3   3     1334.62     1468.62     12.74 o 
   2   3   3      132.87      141.63      4.52 o 
   3   3   3      250.54      293.45      8.15 o 
   4   3   3       22.18       33.37      4.05 o 
   5   3   3      210.89      246.53      8.59 o 
   6   3   3       27.53       26.86      5.41 o 
   7   3   3       97.24       93.84      8.44 o 
   8   3   3        6.19        5.02      5.18 o 
   9   3   3       32.46       54.27      6.93 o 
  10   3   3        3.99        3.21      5.00 o 
  11   3   3       15.10       20.87      4.75 o 
 -11   4   3        0.72        5.11      3.14 o 
 -10   4   3        6.52        3.27      4.34 o 
  -9   4   3        7.71        0.73      4.75 o 
  -8   4   3        9.28       16.88      4.64 o 
  -7   4   3       59.01       59.05      5.32 o 
  -6   4   3        6.75        6.31      4.11 o 
  -5   4   3      442.00      352.01      9.92 o 
  -4   4   3      858.87      809.33     12.17 o 
  -3   4   3      226.50      231.69      6.52 o 
  -2   4   3      227.00      226.16      5.37 o 
  -1   4   3      515.61      476.05      7.24 o 
   0   4   3      511.30      526.08      7.74 o 
   1   4   3      502.80      489.19      7.83 o 
   2   4   3      227.97      227.29      6.29 o 
   3   4   3      214.70      230.07      6.93 o 
   4   4   3      860.71      792.45     12.45 o 
   5   4   3      430.13      426.20      9.67 o 
   6   4   3        7.17        7.74      4.26 o 
   7   4   3       57.95       43.34      5.77 o 
   8   4   3        9.21        8.48      5.31 o 
   9   4   3        7.82        2.10      5.55 o 
  10   4   3        6.43        8.40      5.40 o 
  11   4   3        0.69        0.50      4.57 o 
 -11   5   3        2.46        2.46      3.00 o 
 -10   5   3        0.71        0.64      3.93 o 
  -9   5   3       86.13       70.52      6.42 o 
  -8   5   3       19.07       26.06      5.34 o 
  -7   5   3      158.06      123.39      7.77 o 
  -6   5   3       78.47      106.44      6.81 o 
  -5   5   3       25.88       17.82      4.95 o 
  -4   5   3      217.71      201.46      6.76 o 
  -3   5   3      108.68       85.67      4.61 o 
  -2   5   3        4.36        6.72      2.80 o 
  -1   5   3     1960.32     1947.51     14.45 o 
   0   5   3      654.44      619.65     10.75 o 
   1   5   3     1950.74     2097.30     15.86 o 
   2   5   3        4.58       17.47      3.15 o 
   3   5   3      113.13       92.31      5.14 o 
   4   5   3      215.46      193.41      7.42 o 
   5   5   3       27.94       23.11      4.43 o 
   6   5   3       77.57       80.45      6.46 o 
   7   5   3      156.90      122.56      8.03 o 
   8   5   3       18.86       15.15      6.40 o 
   9   5   3       85.90       83.17      7.79 o 
  10   5   3        0.73        0.59      4.99 o 
  11   5   3        2.46        2.54      4.36 o 
 -11   6   3        2.03        1.86      3.01 o 
 -10   6   3        7.24        3.67      4.26 o 
  -9   6   3        1.26        4.91      4.91 o 
  -8   6   3       96.20       95.60      7.21 o 
  -7   6   3       35.22       31.48      6.08 o 
  -6   6   3        7.18       12.54      4.95 o 
  -5   6   3      113.45      118.95      6.43 o 
  -4   6   3      275.73      278.29      9.94 o 
  -3   6   3       78.47       58.80      4.32 o 
  -2   6   3      436.10      388.64      7.15 o 
  -1   6   3      298.81      332.70      6.70 o 
   0   6   3      584.90      634.45      8.92 o 
   1   6   3      309.04      371.98      7.41 o 
   2   6   3      446.66      426.31      8.23 o 
   3   6   3       75.79       65.84      4.91 o 
   4   6   3      268.75      269.60     10.60 o 
   5   6   3      110.42      106.76      6.71 o 
   6   6   3        7.64       13.36      4.93 o 
   7   6   3       34.44       36.62      5.56 o 
   8   6   3       96.09       75.88      7.28 o 
   9   6   3        1.33        3.62      5.52 o 
  10   6   3        7.17        6.11      5.09 o 
  11   6   3        2.09        4.31      4.38 o 
 -11   7   3        0.44        1.02      3.11 o 
 -10   7   3        9.72       14.23      4.54 o 
  -9   7   3       14.07       11.51      5.81 o 
  -8   7   3       27.46       31.87      5.99 o 
  -7   7   3       62.49       88.52      7.30 o 
  -6   7   3      150.28      156.14      7.86 o 
  -5   7   3       27.38       41.14      4.62 o 
  -4   7   3      421.48      413.52      8.82 o 
  -3   7   3        4.73        0.40      2.94 o 
  -2   7   3      240.84      255.65      6.32 o 
  -1   7   3      428.13      404.86      7.50 o 
   0   7   3      363.91      396.13      7.64 o 
   1   7   3      425.83      401.36      7.97 o 
   2   7   3      247.26      257.51      7.11 o 
   3   7   3        4.50        3.80      3.28 o 
   4   7   3      429.75      423.19     10.32 o 
   5   7   3       26.27       26.25      5.04 o 
   6   7   3      150.72      144.89      7.66 o 
   7   7   3       61.97       54.27      6.73 o 
   8   7   3       28.62       18.92      6.13 o 
   9   7   3       13.90       18.82      5.68 o 
  10   7   3        9.82       13.70      5.66 o 
  11   7   3        0.46        2.53      4.18 o 
 -11   8   3        0.13        3.36      3.36 o 
 -10   8   3        5.90        4.63      4.92 o 
  -9   8   3        6.21       11.69      5.85 o 
  -8   8   3      117.51      106.89      8.83 o 
  -7   8   3       67.17       80.44      6.88 o 
  -6   8   3        2.00        4.06      4.11 o 
  -5   8   3        9.02        0.54      3.97 o 
  -4   8   3      585.05      629.37      9.00 o 
  -3   8   3      105.10       99.21      4.79 o 
  -2   8   3      426.07      482.71      7.17 o 
  -1   8   3      443.88      472.52      8.23 o 
   0   8   3     1161.82     1255.44     14.50 o 
   1   8   3      442.61      482.00      8.98 o 
   2   8   3      411.96      482.63      8.03 o 
   3   8   3      105.88      105.50      5.53 o 
   4   8   3      569.06      623.78     10.27 o 
   5   8   3        9.42        3.29      4.28 o 
   6   8   3        1.70        1.49      4.13 o 
   7   8   3       67.11       66.06      6.80 o 
   8   8   3      117.81      118.44      8.38 o 
   9   8   3        6.28        2.75      5.55 o 
  10   8   3        5.86        4.67      4.75 o 
  11   8   3        0.14        4.51      4.51 o 
 -11   9   3        3.36        1.56      3.73 o 
 -10   9   3       13.93        9.45      5.05 o 
  -9   9   3        2.07        0.29      5.99 o 
  -8   9   3       23.12       26.71      6.23 o 
  -7   9   3        4.49        2.62      4.95 o 
  -6   9   3       22.37       35.46      5.73 o 
  -5   9   3       17.77       13.12      4.12 o 
  -4   9   3      118.91      110.28      5.89 o 
  -3   9   3        3.58       13.13      3.88 o 
  -2   9   3      314.58      273.92      6.94 o 
  -1   9   3       49.93       41.74      4.08 o 
   0   9   3      702.83      757.94     10.80 o 
   1   9   3       51.41       44.75      4.32 o 
   2   9   3      308.60      294.14      8.22 o 
   3   9   3        3.98       15.97      4.46 o 
   4   9   3      116.39       95.02      6.21 o 
   5   9   3       18.04       13.51      4.50 o 
   6   9   3       21.32       26.78      6.60 o 
   7   9   3        4.98        3.11      5.32 o 
   8   9   3       25.00       33.02      6.11 o 
   9   9   3        1.92        2.15      5.43 o 
  10   9   3       14.06       10.83      5.17 o 
  11   9   3        3.43        1.76      4.28 o 
 -10  10   3       11.58        4.48      5.38 o 
  -9  10   3        1.19        8.43      5.00 o 
  -8  10   3       22.81       17.69      5.54 o 
  -7  10   3      122.89      113.97      7.58 o 
  -6  10   3        0.82        2.22      4.23 o 
  -5  10   3       14.90       27.56      4.15 o 
  -4  10   3       95.91      105.60      6.90 o 
  -3  10   3       57.75       69.36      5.29 o 
  -2  10   3       80.83       84.32      4.89 o 
  -1  10   3       69.96       57.28      4.48 o 
   0  10   3        7.08       13.40      4.39 o 
   1  10   3       64.59       65.85      4.61 o 
   2  10   3       82.02       87.88      5.40 o 
   3  10   3       57.35       60.28      6.15 o 
   4  10   3       93.16      101.37      7.69 o 
   5  10   3       14.70       17.03      5.08 o 
   6  10   3        1.01        3.43      4.49 o 
   7  10   3      122.23      123.94      8.62 o 
   8  10   3       22.95       15.01      5.98 o 
   9  10   3        1.25        5.98      5.98 o 
  10  10   3       11.55        3.49      5.46 o 
 -10  11   3        3.74        3.18      5.15 o 
  -9  11   3        7.95       10.86      5.11 o 
  -8  11   3        2.45        4.68      4.85 o 
  -7  11   3       73.24       65.70      6.31 o 
  -6  11   3       10.56       14.52      4.90 o 
  -5  11   3      100.15       95.26      6.39 o 
  -4  11   3       64.71       57.44      5.91 o 
  -3  11   3       71.98       69.39      4.91 o 
  -2  11   3      220.79      238.45      7.42 o 
  -1  11   3       42.18       35.55      4.44 o 
   0  11   3      605.36      589.45     11.70 o 
   1  11   3       41.04       38.20      4.32 o 
   2  11   3      218.67      248.71      8.18 o 
   3  11   3       73.91       70.13      5.55 o 
   4  11   3       63.76       60.58      6.71 o 
   5  11   3      103.55      110.02      7.46 o 
   6  11   3       10.28        9.65      5.51 o 
   7  11   3       71.39       72.13      7.49 o 
   8  11   3        2.44        2.46      5.65 o 
   9  11   3        7.52       10.88      5.10 o 
  10  11   3        3.81        3.20      5.06 o 
 -10  12   3       11.73       16.68      4.24 o 
  -9  12   3       10.69        3.13      5.07 o 
  -8  12   3       10.46       11.64      4.84 o 
  -7  12   3       19.31       25.74      5.21 o 
  -6  12   3        4.02        2.78      4.48 o 
  -5  12   3      136.82      150.85      7.15 o 
  -4  12   3       50.27       49.56      6.07 o 
  -3  12   3      120.16      108.93      6.48 o 
  -2  12   3       90.05       86.32      5.29 o 
  -1  12   3      193.82      179.67      6.73 o 
   0  12   3      300.92      293.36      9.80 o 
   1  12   3      190.05      195.46      7.05 o 
   2  12   3       90.16       79.85      5.69 o 
   3  12   3      125.21      122.87      7.27 o 
   4  12   3       50.69       58.54      6.76 o 
   5  12   3      139.76      153.94      8.29 o 
   6  12   3        3.97        4.66      5.21 o 
   7  12   3       19.66       19.66      6.75 o 
   8  12   3       10.24       12.48      6.04 o 
   9  12   3       10.55        6.50      5.96 o 
  10  12   3       11.77       10.64      5.03 o 
 -10  13   3        0.42        2.84      3.70 o 
  -9  13   3       13.15       13.09      4.43 o 
  -8  13   3       20.30       24.96      4.62 o 
  -7  13   3      115.12      112.37      6.72 o 
  -6  13   3       47.88       33.21      5.74 o 
  -5  13   3       62.80       78.78      6.42 o 
  -4  13   3       94.89      110.69      6.67 o 
  -3  13   3       11.49        6.87      4.76 o 
  -2  13   3       75.07       81.42      5.72 o 
  -1  13   3      208.66      207.98      7.57 o 
   0  13   3      152.42      143.50      6.72 o 
   1  13   3      207.50      217.15      7.97 o 
   2  13   3       75.05       73.63      6.60 o 
   3  13   3       12.67       18.28      4.95 o 
   4  13   3       93.83      103.37      7.83 o 
   5  13   3       64.77       81.53      7.38 o 
   6  13   3       48.17       42.94      6.70 o 
   7  13   3      114.46       99.57      8.42 o 
   8  13   3       20.84       15.35      6.34 o 
   9  13   3       13.32        8.67      5.70 o 
  10  13   3        0.37        1.99      5.08 o 
 -10  14   3        3.33        4.42      3.33 o 
  -9  14   3        2.17        1.16      4.04 o 
  -8  14   3        8.50        0.40      4.41 o 
  -7  14   3       11.91        3.11      4.97 o 
  -6  14   3       13.92       17.61      5.25 o 
  -5  14   3       97.87      127.48      7.39 o 
  -4  14   3       20.07       13.41      5.06 o 
  -3  14   3      100.99      115.34      6.63 o 
  -2  14   3      319.90      358.30      9.60 o 
  -1  14   3      130.27      148.90      7.12 o 
   0  14   3      104.64       93.86      6.38 o 
   1  14   3      133.06      154.28      7.51 o 
   2  14   3      326.45      343.51     10.50 o 
   3  14   3      100.15      110.87      7.03 o 
   4  14   3       19.07        4.55      5.93 o 
   5  14   3       96.26      116.85      8.67 o 
   6  14   3       13.54       20.59      6.18 o 
   7  14   3       12.21       18.58      6.15 o 
   8  14   3        8.45        3.45      6.01 o 
   9  14   3        2.21        1.51      5.55 o 
  10  14   3        3.42        5.03      5.03 o 
  -9  15   3        0.33        4.56      3.73 o 
  -8  15   3        1.44        6.79      4.47 o 
  -7  15   3       11.81       20.24      4.79 o 
  -6  15   3       32.20       25.54      5.50 o 
  -5  15   3       39.42       33.99      6.15 o 
  -4  15   3      277.94      244.98      9.13 o 
  -3  15   3       59.10       80.96      6.39 o 
  -2  15   3      104.31       96.88      6.92 o 
  -1  15   3      126.07      122.51      6.99 o 
   0  15   3       40.23       44.95      6.35 o 
   1  15   3      126.44      114.34      7.31 o 
   2  15   3      102.36       88.05      7.28 o 
   3  15   3       59.89       55.20      6.93 o 
   4  15   3      275.23      217.76      9.77 o 
   5  15   3       39.70       30.38      6.53 o 
   6  15   3       32.92       23.73      5.86 o 
   7  15   3       11.95       22.64      5.72 o 
   8  15   3        1.68        5.29      5.60 o 
   9  15   3        0.31        8.42      4.93 o 
  -9  16   3        0.67        7.05      3.61 o 
  -8  16   3        2.51        2.40      4.41 o 
  -7  16   3        5.54        3.17      4.96 o 
  -6  16   3        6.82        5.79      5.32 o 
  -5  16   3      150.45      157.32      8.16 o 
  -4  16   3       11.43        6.79      5.49 o 
  -3  16   3        2.50        0.00      5.13 o 
  -2  16   3      100.97      133.24      7.40 o 
  -1  16   3      204.23      210.52      9.30 o 
   0  16   3      278.19      276.14      9.58 o 
   1  16   3      203.45      201.45     10.02 o 
   2  16   3      101.06      113.87      7.45 o 
   3  16   3        2.51        3.08      5.55 o 
   4  16   3       12.67        5.99      5.99 o 
   5  16   3      150.88      121.03      9.30 o 
   6  16   3        6.92       14.03      5.51 o 
   7  16   3        5.64       13.44      5.48 o 
   8  16   3        2.51        1.23      5.10 o 
   9  16   3        0.63        3.24      5.14 o 
  -9  17   3       12.80        7.27      3.76 o 
  -8  17   3        1.54        1.01      4.24 o 
  -7  17   3       11.24       14.57      4.65 o 
  -6  17   3       16.57       22.94      5.85 o 
  -5  17   3        1.85        6.58      5.78 o 
  -4  17   3       20.88       26.00      6.03 o 
  -3  17   3       78.82       87.72      7.12 o 
  -2  17   3       16.22       15.26      5.49 o 
  -1  17   3      299.03      333.02     10.89 o 
   0  17   3       79.47       89.16      7.25 o 
   1  17   3      300.02      335.42     10.62 o 
   2  17   3       16.76       17.67      5.53 o 
   3  17   3       79.88       79.33      7.61 o 
   4  17   3       21.83       29.00      6.38 o 
   5  17   3        1.80        3.59      5.84 o 
   6  17   3       17.17       23.46      6.13 o 
   7  17   3       11.24        8.22      5.93 o 
   8  17   3        1.70        0.60      5.51 o 
   9  17   3       12.92        9.42      5.20 o 
  -8  18   3        1.18        4.17      4.56 o 
  -7  18   3        0.08        3.71      4.76 o 
  -6  18   3       21.73       38.43      5.75 o 
  -5  18   3       45.91       54.07      7.09 o 
  -4  18   3       85.78      100.77      8.00 o 
  -3  18   3       67.59       84.65      7.15 o 
  -2  18   3        4.93        4.06      5.48 o 
  -1  18   3       32.72       16.04      6.00 o 
   0  18   3       81.34       75.27      7.62 o 
   1  18   3       32.09       47.67      6.09 o 
   2  18   3        4.86        0.44      5.46 o 
   3  18   3       67.85       64.87      7.10 o 
   4  18   3       86.22      101.47      8.03 o 
   5  18   3       46.77       46.62      7.16 o 
   6  18   3       21.73       30.17      6.19 o 
   7  18   3        0.07        1.21      5.61 o 
   8  18   3        1.19        4.75      5.17 o 
  -8  19   3        5.11        0.81      4.56 o 
  -7  19   3        8.07        5.15      5.15 o 
  -6  19   3        2.60        4.86      5.06 o 
  -5  19   3       27.11       20.37      6.11 o 
  -4  19   3       23.36       23.02      6.23 o 
  -3  19   3       28.63       22.18      6.86 o 
  -2  19   3       85.45       88.01      7.31 o 
  -1  19   3        0.33        6.22      6.22 o 
   0  19   3       45.78       30.29      6.49 o 
   1  19   3        0.30        6.54      6.54 o 
   2  19   3       85.35       75.57      6.85 o 
   3  19   3       27.80       29.24      6.39 o 
   4  19   3       23.50       18.03      6.21 o 
   5  19   3       26.17       18.75      5.71 o 
   6  19   3        2.69        5.54      5.00 o 
   7  19   3        8.02        4.13      5.54 o 
   8  19   3        5.19        0.29      5.32 o 
  -7  20   3        2.43        2.22      5.17 o 
  -6  20   3        0.18        1.64      5.51 o 
  -5  20   3        4.33        2.88      5.67 o 
  -4  20   3        1.64        3.13      5.91 o 
  -3  20   3       42.32       46.02      6.38 o 
  -2  20   3       12.00        3.04      6.46 o 
  -1  20   3      155.94      148.50      8.47 o 
   0  20   3       13.26       13.64      6.12 o 
   1  20   3      154.29      128.75      8.36 o 
   2  20   3       12.15       10.07      5.99 o 
   3  20   3       41.15       33.80      6.25 o 
   4  20   3        1.66        5.05      5.66 o 
   5  20   3        4.61        4.18      5.24 o 
   6  20   3        0.19        5.40      5.40 o 
   7  20   3        2.37       13.26      5.45 o 
  -7  21   3        3.07        8.68      4.79 o 
  -6  21   3       10.95       15.04      5.47 o 
  -5  21   3        3.60        1.73      6.08 o 
  -4  21   3       12.56       18.19      5.87 o 
  -3  21   3       13.01       19.81      6.17 o 
  -2  21   3       32.52       31.36      6.83 o 
  -1  21   3       47.81       41.22      6.86 o 
   0  21   3       28.26       26.03      6.92 o 
   1  21   3       48.14       50.20      7.04 o 
   2  21   3       32.47       36.23      6.04 o 
   3  21   3       12.96        4.32      5.75 o 
   4  21   3       12.76       16.70      4.87 o 
   5  21   3        3.73        0.83      5.34 o 
   6  21   3       10.98        8.17      5.39 o 
   7  21   3        3.05        6.13      4.57 o 
  -6  22   3        0.06        4.10      5.26 o 
  -5  22   3        8.15        7.04      5.93 o 
  -4  22   3        2.41       15.88      5.59 o 
  -3  22   3       19.78       26.15      6.26 o 
  -2  22   3       51.55       50.95      7.25 o 
  -1  22   3        2.93        2.54      6.20 o 
   0  22   3        6.24        5.49      6.63 o 
   1  22   3        2.87        7.66      7.66 o 
   2  22   3       52.87       45.65      6.80 o 
   3  22   3       20.05       19.18      5.80 o 
   4  22   3        2.50        4.73      5.08 o 
   5  22   3        8.22        3.00      5.45 o 
   6  22   3        0.08        3.83      4.92 o 
  -6  23   3        2.16        4.36      5.16 o 
  -5  23   3        3.79        1.80      5.75 o 
  -4  23   3        3.96        9.69      5.97 o 
  -3  23   3        4.85        0.00      6.08 o 
  -2  23   3        5.27        1.04      6.21 o 
  -1  23   3       29.66       46.89      7.05 o 
   0  23   3        1.86        5.18      6.28 o 
   1  23   3       29.79       22.79      6.89 o 
   2  23   3        5.36        3.50      5.98 o 
   3  23   3        4.94        5.58      5.58 o 
   4  23   3        3.95        3.36      4.80 o 
   5  23   3        3.87        4.23      5.13 o 
   6  23   3        2.11        4.51      4.68 o 
  -5  24   3        4.88        2.06      5.84 o 
  -4  24   3        4.80        4.79      6.44 o 
  -3  24   3       16.39       14.35      6.93 o 
  -2  24   3        0.43        4.62      6.36 o 
  -1  24   3       18.31       35.43      6.91 o 
   0  24   3        6.51        1.89      6.17 o 
   1  24   3       18.18        3.14      7.39 o 
   2  24   3        0.40        1.03      5.42 o 
   3  24   3       16.35        6.41      5.49 o 
   4  24   3        4.61        2.79      4.82 o 
   5  24   3        4.91        1.28      5.06 o 
  -4  25   3        2.90        7.55      5.84 o 
  -3  25   3        1.43        4.71      5.90 o 
  -2  25   3        5.47        4.45      6.71 o 
  -1  25   3        0.36        6.59      6.59 o 
   0  25   3        2.30        6.04      6.19 o 
   1  25   3        0.36        0.82      6.51 o 
   2  25   3        5.40        2.07      6.07 o 
   3  25   3        1.39        7.54      4.80 o 
   4  25   3        2.80       11.57      4.43 o 
  -3  26   3        4.14       10.07      6.49 o 
  -2  26   3        2.46        0.57      7.03 o 
  -1  26   3        7.16        4.81      6.79 o 
   0  26   3        9.49        6.72      6.59 o 
   1  26   3        7.06        8.21      6.23 o 
   2  26   3        2.36        3.92      5.59 o 
   3  26   3        4.21        0.74      4.94 o 
   0   0   4     1543.49     1556.14     17.42 o 
   1   0   4        8.55        9.69      2.94 o 
   2   0   4      178.22      160.85      9.51 o 
   3   0   4        2.85        0.80      2.19 o 
   4   0   4      219.74      201.91      6.97 o 
   5   0   4       75.44       66.23      8.08 o 
   6   0   4        6.49        5.68      1.36 o 
   7   0   4       24.29       13.52      6.09 o 
   8   0   4        0.04        2.12      8.23 o 
   9   0   4        3.58        7.13      4.84 o 
  10   0   4        7.79        1.49      4.27 o 
  11   0   4        0.35        6.71      3.34 o 
 -11   1   4        3.71        0.20      3.38 o 
 -10   1   4       14.39       10.31      4.66 o 
  -9   1   4       12.27       17.96      4.40 o 
  -8   1   4      160.98      130.28      8.30 o 
  -7   1   4       10.88       16.40      5.78 o 
  -6   1   4      358.60      308.24     10.29 o 
  -5   1   4      147.65      152.96      7.57 o 
  -4   1   4      158.61      153.40      6.04 o 
  -3   1   4       62.33       50.05      4.56 o 
  -2   1   4     1202.84     1125.25     13.81 o 
  -1   1   4     3988.26     4276.75     25.38 o 
   0   1   4      234.09      267.47      7.59 o 
   1   1   4     3985.70     4243.60     25.46 o 
   2   1   4     1204.52     1104.36     13.72 o 
   3   1   4       60.47       48.21      4.38 o 
   4   1   4      163.88      159.69      5.96 o 
   5   1   4      149.85      168.64      8.32 o 
   6   1   4      360.69      368.06     12.41 o 
   7   1   4       11.55       17.94      6.63 o 
   8   1   4      161.98      166.36     10.66 o 
   9   1   4       12.69       18.46      6.58 o 
  10   1   4       14.38       21.95      6.30 o 
  11   1   4        3.86        3.76      4.85 o 
 -11   2   4       13.69       15.13      3.47 o 
 -10   2   4        9.55        2.52      4.20 o 
  -9   2   4       21.11       22.48      5.20 o 
  -8   2   4       94.41       88.66      7.24 o 
  -7   2   4       34.61       24.10      5.81 o 
  -6   2   4       26.96       42.96      5.42 o 
  -5   2   4       47.65       50.41      5.49 o 
  -4   2   4       28.84       20.76      4.42 o 
  -3   2   4      234.94      221.48      7.43 o 
  -2   2   4      102.09      102.24      5.41 o 
  -1   2   4      399.58      378.92      8.29 o 
   0   2   4      844.39      824.56     10.91 o 
   1   2   4      410.91      394.26      8.69 o 
   2   2   4       98.71      104.73      5.45 o 
   3   2   4      241.23      238.91      7.89 o 
   4   2   4       30.81       19.04      4.77 o 
   5   2   4       46.14       57.55      5.72 o 
   6   2   4       25.74       27.71      6.39 o 
   7   2   4       34.81       37.69      6.80 o 
   8   2   4       94.17      104.49      8.98 o 
   9   2   4       20.82       23.53      7.04 o 
  10   2   4        9.77        4.38      5.60 o 
  11   2   4       13.53        3.38      5.04 o 
 -11   3   4        6.12        1.10      3.59 o 
 -10   3   4        2.84        4.03      4.40 o 
  -9   3   4       29.70       29.40      5.57 o 
  -8   3   4       71.68       88.83      7.01 o 
  -7   3   4       24.28       16.91      5.93 o 
  -6   3   4       95.86       96.11      7.17 o 
  -5   3   4      429.10      384.26     10.77 o 
  -4   3   4      100.91      127.80      6.36 o 
  -3   3   4      374.83      335.12      8.69 o 
  -2   3   4       11.28       17.13      3.84 o 
  -1   3   4      154.54      126.95      5.66 o 
   0   3   4       49.86       54.44      3.96 o 
   1   3   4      157.15      133.60      5.68 o 
   2   3   4       10.81       19.24      3.77 o 
   3   3   4      380.86      360.10      9.23 o 
   4   3   4      103.43      119.93      6.88 o 
   5   3   4      437.69      392.36     11.40 o 
   6   3   4       97.79      111.99      8.36 o 
   7   3   4       25.28       24.66      6.25 o 
   8   3   4       72.29       97.28      8.11 o 
   9   3   4       29.78       43.51      7.07 o 
  10   3   4        2.99        5.49      5.52 o 
  11   3   4        6.35       13.02      4.47 o 
 -11   4   4       16.73        7.79      3.58 o 
 -10   4   4        3.24        5.74      4.20 o 
  -9   4   4       35.70       41.12      5.80 o 
  -8   4   4       51.97       54.68      6.55 o 
  -7   4   4        9.79        1.59      5.72 o 
  -6   4   4        5.04        0.50      4.76 o 
  -5   4   4      306.48      302.36      9.82 o 
  -4   4   4      130.16      111.25      6.50 o 
  -3   4   4      450.29      419.59      9.36 o 
  -2   4   4        0.69        0.82      3.03 o 
  -1   4   4     1196.84     1377.07     14.07 o 
   0   4   4      113.12      119.48      5.81 o 
   1   4   4     1198.28     1359.91     14.84 o 
   2   4   4        0.77        2.55      3.44 o 
   3   4   4      437.68      428.05      9.78 o 
   4   4   4      131.37      103.82      6.93 o 
   5   4   4      299.68      301.26     10.76 o 
   6   4   4        4.85        8.09      4.93 o 
   7   4   4        9.62        9.31      5.50 o 
   8   4   4       51.90       49.55      7.38 o 
   9   4   4       35.42       33.12      7.13 o 
  10   4   4        3.33       10.78      5.33 o 
  11   4   4       16.73        8.80      5.13 o 
 -11   5   4        9.43       10.44      3.35 o 
 -10   5   4        1.26        8.68      3.62 o 
  -9   5   4       18.07       18.25      5.52 o 
  -8   5   4        4.51       13.11      5.33 o 
  -7   5   4        2.94        1.34      4.96 o 
  -6   5   4       14.48        9.60      5.53 o 
  -5   5   4      141.36      142.29      7.95 o 
  -4   5   4       65.56       60.04      5.50 o 
  -3   5   4      106.14      115.30      5.67 o 
  -2   5   4       16.69       13.75      3.83 o 
  -1   5   4       37.88       33.08      4.16 o 
   0   5   4      306.46      352.77      8.24 o 
   1   5   4       38.79       35.36      4.18 o 
   2   5   4       17.68       22.13      4.08 o 
   3   5   4      110.71      116.90      6.35 o 
   4   5   4       68.08       65.17      5.94 o 
   5   5   4      145.08      152.60      8.15 o 
   6   5   4       13.44       10.49      5.77 o 
   7   5   4        2.11       11.91      5.19 o 
   8   5   4        4.86        9.19      6.04 o 
   9   5   4       17.52       11.80      7.01 o 
  10   5   4        1.17        5.39      5.39 o 
  11   5   4        9.31       10.74      4.67 o 
 -10   6   4        0.19        2.72      4.05 o 
  -9   6   4        7.53        1.60      5.00 o 
  -8   6   4        6.77        3.93      5.65 o 
  -7   6   4        8.05        7.64      5.59 o 
  -6   6   4       23.36       30.73      5.50 o 
  -5   6   4      165.08      189.94      8.65 o 
  -4   6   4      298.03      329.05      9.46 o 
  -3   6   4      196.71      227.13      7.31 o 
  -2   6   4      570.35      538.72     10.66 o 
  -1   6   4      498.60      421.65      8.42 o 
   0   6   4      304.62      317.37      7.85 o 
   1   6   4      502.60      422.73      9.31 o 
   2   6   4      571.74      568.16     11.79 o 
   3   6   4      193.92      224.56      8.11 o 
   4   6   4      291.35      335.88     10.29 o 
   5   6   4      161.01      174.17      8.46 o 
   6   6   4       22.75       25.71      5.81 o 
   7   6   4        7.95        6.86      5.52 o 
   8   6   4        6.81        7.92      5.71 o 
   9   6   4        7.47        2.55      5.99 o 
  10   6   4        0.18        8.58      4.86 o 
 -10   7   4        4.05        5.41      4.41 o 
  -9   7   4        0.88        0.83      5.11 o 
  -8   7   4       86.12       94.79      8.21 o 
  -7   7   4       12.18       13.91      5.41 o 
  -6   7   4       61.99       53.12      6.51 o 
  -5   7   4       37.99       42.14      5.62 o 
  -4   7   4      195.46      199.47      7.01 o 
  -3   7   4      233.14      241.50      7.97 o 
  -2   7   4      357.28      315.39      7.79 o 
  -1   7   4        9.29       11.79      3.53 o 
   0   7   4        1.34        4.64      4.64 o 
   1   7   4        8.58       10.84      3.89 o 
   2   7   4      360.98      329.83      8.57 o 
   3   7   4      237.38      276.60      9.08 o 
   4   7   4      201.14      166.35      7.81 o 
   5   7   4       38.96       44.12      5.64 o 
   6   7   4       61.96       55.91      6.86 o 
   7   7   4       12.26       13.80      5.32 o 
   8   7   4       87.11       75.30      8.03 o 
   9   7   4        0.99        0.30      5.59 o 
  10   7   4        4.41        6.79      5.11 o 
 -10   8   4        3.23        1.23      4.61 o 
  -9   8   4        2.93       10.16      5.54 o 
  -8   8   4       50.64       57.52      7.33 o 
  -7   8   4       10.37       15.57      6.06 o 
  -6   8   4       71.70       80.97      7.25 o 
  -5   8   4      108.87      120.66      7.33 o 
  -4   8   4      108.57      117.95      6.90 o 
  -3   8   4       26.23       26.73      4.64 o 
  -2   8   4      343.35      328.39      8.15 o 
  -1   8   4       83.91       85.81      4.58 o 
   0   8   4      380.89      315.83      8.83 o 
   1   8   4       83.52       82.63      4.85 o 
   2   8   4      340.78      324.46      9.32 o 
   3   8   4       26.84       37.97      4.81 o 
   4   8   4      109.79      117.15      7.76 o 
   5   8   4      110.38      118.71      8.13 o 
   6   8   4       73.47       92.26      7.36 o 
   7   8   4       10.25       15.51      6.07 o 
   8   8   4       50.77       66.89      7.39 o 
   9   8   4        3.01        8.32      5.76 o 
  10   8   4        3.12        2.96      5.44 o 
 -10   9   4        7.43        5.30      5.23 o 
  -9   9   4       11.97       13.27      5.97 o 
  -8   9   4       63.96       81.75      7.88 o 
  -7   9   4       67.22       81.19      7.48 o 
  -6   9   4       76.87       60.48      7.81 o 
  -5   9   4      204.28      216.72      8.95 o 
  -4   9   4       98.75       94.13      6.48 o 
  -3   9   4        9.69        8.55      4.10 o 
  -2   9   4      106.13      116.24      6.67 o 
  -1   9   4       18.98       13.28      3.49 o 
   0   9   4      175.68      212.85      7.55 o 
   1   9   4       18.49        9.54      4.10 o 
   2   9   4      106.44      111.22      7.23 o 
   3   9   4        9.46        3.52      4.58 o 
   4   9   4      102.95       93.12      7.80 o 
   5   9   4      203.91      194.03      9.81 o 
   6   9   4       78.44       64.49      8.55 o 
   7   9   4       66.90       79.98      7.62 o 
   8   9   4       64.35       70.12      8.47 o 
   9   9   4       11.85       16.68      5.74 o 
  10   9   4        7.87       16.27      4.93 o 
 -10  10   4        3.94        5.51      5.11 o 
  -9  10   4        0.89        5.92      5.92 o 
  -8  10   4       59.86       53.62      7.27 o 
  -7  10   4       12.34       15.10      5.25 o 
  -6  10   4      102.38       78.17      7.54 o 
  -5  10   4       81.16       68.83      7.24 o 
  -4  10   4      392.37      357.72     10.60 o 
  -3  10   4       60.70       52.42      5.35 o 
  -2  10   4       37.53       32.34      4.97 o 
  -1  10   4      145.45      155.34      6.80 o 
   0  10   4       27.90       27.30      4.49 o 
   1  10   4      147.85      169.59      7.21 o 
   2  10   4       37.87       37.10      5.28 o 
   3  10   4       59.92       64.14      5.89 o 
   4  10   4      393.67      352.00     11.87 o 
   5  10   4       78.85       71.67      8.09 o 
   6  10   4      102.87       76.90      8.45 o 
   7  10   4       12.05        2.20      6.17 o 
   8  10   4       60.08       49.96      7.67 o 
   9  10   4        0.87        6.45      5.82 o 
  10  10   4        3.88       12.10      4.94 o 
 -10  11   4        2.70        4.53      4.77 o 
  -9  11   4       24.24       34.83      5.88 o 
  -8  11   4       25.22       21.32      5.91 o 
  -7  11   4       49.71       40.57      6.54 o 
  -6  11   4       89.48      100.19      6.64 o 
  -5  11   4      312.62      339.06     10.74 o 
  -4  11   4       83.00       94.61      7.10 o 
  -3  11   4      147.16      148.10      7.04 o 
  -2  11   4       29.71       21.45      4.12 o 
  -1  11   4       67.64       64.43      5.97 o 
   0  11   4       40.97       39.77      5.19 o 
   1  11   4       66.99       63.00      5.84 o 
   2  11   4       30.97       25.45      4.90 o 
   3  11   4      144.58      146.59      8.11 o 
   4  11   4       84.63       95.26      7.84 o 
   5  11   4      310.78      310.36     11.69 o 
   6  11   4       90.18       79.25      7.75 o 
   7  11   4       50.20       46.57      7.14 o 
   8  11   4       25.46       12.83      7.18 o 
   9  11   4       24.21       34.24      6.50 o 
  10  11   4        2.79        0.29      4.66 o 
  -9  12   4        5.99        1.20      5.23 o 
  -8  12   4       44.44       48.60      6.36 o 
  -7  12   4        5.02        5.74      1.49 o 
  -6  12   4       15.40       26.60      5.77 o 
  -5  12   4       64.77       71.79      7.11 o 
  -4  12   4       71.67       60.56      6.63 o 
  -3  12   4      135.22      142.85      7.37 o 
  -2  12   4       49.47       34.73      5.62 o 
  -1  12   4      234.65      209.27      7.98 o 
   0  12   4        6.98        0.36      5.67 o 
   1  12   4      235.64      195.02      8.35 o 
   2  12   4       49.81       54.67      6.15 o 
   3  12   4      129.85      127.96      8.30 o 
   4  12   4       72.42       81.64      7.65 o 
   5  12   4       62.33       70.96      8.46 o 
   6  12   4       15.64       21.63      6.84 o 
   7  12   4        4.89       10.66      6.46 o 
   8  12   4       44.59       49.46      7.88 o 
   9  12   4        5.90        2.57      5.93 o 
  -9  13   4        9.29       12.48      4.71 o 
  -8  13   4        3.06       12.74      4.90 o 
  -7  13   4        1.14       13.41      5.09 o 
  -6  13   4        3.12       15.99      5.19 o 
  -5  13   4       66.20       88.81      7.97 o 
  -4  13   4       32.87       35.15      7.32 o 
  -3  13   4      153.61      150.76      7.93 o 
  -2  13   4        3.68        2.47      4.37 o 
  -1  13   4      155.14      160.12      7.52 o 
   0  13   4        0.92        1.91      4.48 o 
   1  13   4      153.51      160.38      7.81 o 
   2  13   4        3.35        4.32      5.61 o 
   3  13   4      151.73      152.98      8.64 o 
   4  13   4       33.39       32.41      8.05 o 
   5  13   4       66.39       89.34      8.74 o 
   6  13   4        2.91        2.44      0.44 o 
   7  13   4        1.33        6.23      6.15 o 
   8  13   4        2.83        6.69      5.98 o 
   9  13   4        9.22       10.93      6.27 o 
  -9  14   4        3.99        7.28      4.48 o 
  -8  14   4       10.25       11.43      5.08 o 
  -7  14   4       12.23       12.11      5.59 o 
  -6  14   4       13.44       12.90      5.22 o 
  -5  14   4       69.91       65.28      7.62 o 
  -4  14   4      202.75      200.24      9.65 o 
  -3  14   4      149.24      166.11      8.39 o 
  -2  14   4      187.60      189.03      8.21 o 
  -1  14   4       71.35       80.09      6.27 o 
   0  14   4      285.33      274.35      9.66 o 
   1  14   4       71.99       78.15      6.84 o 
   2  14   4      191.21      199.81      8.84 o 
   3  14   4      149.29      158.34      9.12 o 
   4  14   4      205.96      193.91     10.19 o 
   5  14   4       68.85       61.43      8.61 o 
   6  14   4       13.75        2.85      6.43 o 
   7  14   4       11.95        1.32      6.78 o 
   8  14   4       10.29       10.66      6.02 o 
   9  14   4        3.90        3.50      5.97 o 
  -9  15   4        0.58        1.22      4.16 o 
  -8  15   4       20.28       18.50      5.60 o 
  -7  15   4        3.22        9.06      5.05 o 
  -6  15   4       40.48       57.95      6.50 o 
  -5  15   4       37.05       31.65      6.92 o 
  -4  15   4        5.21        5.79      5.96 o 
  -3  15   4       43.22       61.15      6.42 o 
  -2  15   4       33.77       46.81      6.53 o 
  -1  15   4       65.08       62.79      6.36 o 
   0  15   4      139.23      149.59      8.57 o 
   1  15   4       64.68       59.84      6.46 o 
   2  15   4       32.77       31.02      6.53 o 
   3  15   4       43.35       55.07      7.36 o 
   4  15   4        4.65        9.27      6.72 o 
   5  15   4       37.62       46.71      7.42 o 
   6  15   4       39.33       54.39      8.01 o 
   7  15   4        3.11        0.67      6.56 o 
   8  15   4       20.39       31.87      6.49 o 
   9  15   4        0.60        3.76      5.43 o 
  -8  16   4        0.06        3.06      4.76 o 
  -7  16   4        3.95        7.20      5.01 o 
  -6  16   4       26.08       14.03      6.44 o 
  -5  16   4       11.16       21.21      6.02 o 
  -4  16   4        4.40       12.91      5.54 o 
  -3  16   4       13.13       13.91      5.98 o 
  -2  16   4       63.00       52.65      6.44 o 
  -1  16   4        8.33        7.60      5.33 o 
   0  16   4      147.23      131.73      8.59 o 
   1  16   4        8.18        5.81      5.81 o 
   2  16   4       62.91       56.60      6.63 o 
   3  16   4       13.11        4.06      6.35 o 
   4  16   4        4.82        0.29      6.75 o 
   5  16   4       11.21       21.75      6.37 o 
   6  16   4       26.68       29.35      6.91 o 
   7  16   4        3.83        3.66      5.55 o 
   8  16   4        0.06        6.90      5.70 o 
  -8  17   4       10.94        7.13      4.65 o 
  -7  17   4        0.31        1.41      5.03 o 
  -6  17   4        7.34        8.95      5.74 o 
  -5  17   4        2.95        1.71      5.64 o 
  -4  17   4       24.50       28.64      6.37 o 
  -3  17   4       34.19       40.83      6.87 o 
  -2  17   4       12.93        5.27      5.33 o 
  -1  17   4       82.99       84.32      7.30 o 
   0  17   4        0.85        5.90      6.25 o 
   1  17   4       83.19       75.57      7.28 o 
   2  17   4       13.04        1.52      6.36 o 
   3  17   4       33.46       53.63      6.89 o 
   4  17   4       23.57       26.90      6.61 o 
   5  17   4        2.82        1.24      6.49 o 
   6  17   4        7.20        5.83      6.67 o 
   7  17   4        0.34        6.08      6.08 o 
   8  17   4       11.09       20.99      5.58 o 
  -8  18   4        3.21        0.85      4.80 o 
  -7  18   4        3.36        2.13      5.26 o 
  -6  18   4        1.71       12.30      5.44 o 
  -5  18   4        5.98        0.74      6.05 o 
  -4  18   4       39.42       53.08      7.05 o 
  -3  18   4       27.60       30.09      6.37 o 
  -2  18   4       64.01       79.88      7.71 o 
  -1  18   4       42.89       51.93      7.13 o 
   0  18   4       29.23       29.08      6.67 o 
   1  18   4       42.72       32.68      7.64 o 
   2  18   4       63.60       64.97      7.19 o 
   3  18   4       28.47       34.06      6.95 o 
   4  18   4       39.08       52.68      7.35 o 
   5  18   4        6.21        2.48      6.58 o 
   6  18   4        1.63        1.95      5.86 o 
   7  18   4        3.28        0.33      6.05 o 
   8  18   4        3.25        5.05      5.89 o 
  -7  19   4        5.33        4.49      5.47 o 
  -6  19   4        2.14        5.75      5.80 o 
  -5  19   4       24.76       24.78      6.32 o 
  -4  19   4        4.90       10.44      5.53 o 
  -3  19   4       15.49        9.31      6.20 o 
  -2  19   4       14.36       14.31      4.47 o 
  -1  19   4        5.90       13.73      6.11 o 
   0  19   4        0.11        6.88      6.88 o 
   1  19   4        6.05        5.95      6.40 o 
   2  19   4       14.50       16.82      6.35 o 
   3  19   4       14.91       24.25      5.94 o 
   4  19   4        4.76        4.76      6.49 o 
   5  19   4       24.37       25.20      6.54 o 
   6  19   4        2.17        0.33      5.74 o 
   7  19   4        5.02       17.89      5.16 o 
  -7  20   4        2.31        2.62      5.27 o 
  -6  20   4        3.30        3.80      5.66 o 
  -5  20   4        0.81        6.39      6.39 o 
  -4  20   4        1.19       11.55      5.99 o 
  -3  20   4        3.58       12.49      6.01 o 
  -2  20   4       22.26       21.57      6.84 o 
  -1  20   4       20.29       31.79      6.71 o 
   0  20   4      114.63       94.53      8.93 o 
   1  20   4       19.50       13.94      6.76 o 
   2  20   4       22.11       28.13      6.21 o 
   3  20   4        3.17       10.74      5.59 o 
   4  20   4        1.16        1.78      5.60 o 
   5  20   4        0.90        5.25      5.66 o 
   6  20   4        3.35        2.51      5.90 o 
   7  20   4        2.35        4.66      5.46 o 
  -6  21   4        3.12        5.11      5.57 o 
  -5  21   4       21.43       23.69      6.42 o 
  -4  21   4        1.79        4.03      5.87 o 
  -3  21   4        0.52        1.35      5.97 o 
  -2  21   4        1.52        4.26      6.44 o 
  -1  21   4       47.43       54.45      7.46 o 
   0  21   4        0.62        7.29      7.29 o 
   1  21   4       47.64       28.90      7.76 o 
   2  21   4        1.55        0.26      5.74 o 
   3  21   4        0.57        4.80      5.56 o 
   4  21   4        1.79        5.90      5.96 o 
   5  21   4       21.14       24.05      6.42 o 
   6  21   4        3.17        3.08      5.54 o 
  -5  22   4        3.34        4.57      6.28 o 
  -4  22   4        5.86        3.30      6.39 o 
  -3  22   4        2.06        4.97      5.83 o 
  -2  22   4       11.37       16.95      6.32 o 
  -1  22   4       49.54       47.17      7.51 o 
   0  22   4        4.80        6.99      6.75 o 
   1  22   4       49.49       42.94      8.33 o 
   2  22   4       11.65        6.88      5.80 o 
   3  22   4        1.92        2.50      5.54 o 
   4  22   4        6.04        1.46      5.65 o 
   5  22   4        3.39        5.66      5.86 o 
  -5  23   4        2.13        3.55      6.00 o 
  -4  23   4        2.58        0.29      6.25 o 
  -3  23   4        6.68        0.27      6.44 o 
  -2  23   4       16.20       10.13      7.18 o 
  -1  23   4        9.26       10.02      7.14 o 
   0  23   4       10.41        7.16      7.50 o 
   1  23   4        9.16        4.86      7.06 o 
   2  23   4       16.00       32.22      5.96 o 
   3  23   4        6.59       12.09      5.33 o 
   4  23   4        2.65        6.83      5.26 o 
   5  23   4        2.11        6.36      5.19 o 
  -4  24   4        0.25        1.99      5.89 o 
  -3  24   4        2.87       13.78      6.16 o 
  -2  24   4       10.17        8.36      7.19 o 
  -1  24   4        3.18        6.56      6.61 o 
   0  24   4       58.29       48.07      8.52 o 
   1  24   4        3.18        6.79      6.79 o 
   2  24   4       10.17        2.14      6.59 o 
   3  24   4        2.83        5.65      5.65 o 
   4  24   4        0.29        8.83      4.93 o 
  -2  25   4        7.08        0.29      6.52 o 
  -1  25   4       20.46       12.47      7.48 o 
   0  25   4        3.27        4.01      7.41 o 
   1  25   4       20.52       20.91      6.28 o 
   2  25   4        7.16        6.98      5.47 o 
   0   0   5      735.62      812.62     14.94 o 
   1   0   5        2.71        7.52      2.92 o 
   2   0   5      421.05      433.51     20.21 o 
   3   0   5       16.38       13.67      2.98 o 
   4   0   5      207.02      222.64      7.05 o 
   5   0   5        4.26        6.50      4.60 o 
   6   0   5      282.68      292.68      8.54 o 
   7   0   5       81.37       62.07      7.51 o 
   8   0   5        9.43       14.72      5.10 o 
   9   0   5       34.37       20.18      5.20 o 
  10   0   5        1.93        7.17      3.65 o 
 -10   1   5        9.85        4.46      4.36 o 
  -9   1   5       14.62        9.87      5.37 o 
  -8   1   5       51.45       37.35      6.76 o 
  -7   1   5       31.07       40.62      6.82 o 
  -6   1   5      188.88      183.63      9.34 o 
  -5   1   5       65.33       84.62      6.67 o 
  -4   1   5      285.37      276.29      9.84 o 
  -3   1   5      113.27      109.20      6.68 o 
  -2   1   5       33.93       25.82      5.17 o 
  -1   1   5       15.49       28.08      4.70 o 
   0   1   5        9.40       13.89      4.62 o 
   1   1   5       14.45       13.51      3.76 o 
   2   1   5       32.67       34.11      4.62 o 
   3   1   5      115.53      110.12      6.80 o 
   4   1   5      287.35      259.01      9.80 o 
   5   1   5       66.15       74.96      7.22 o 
   6   1   5      188.72      190.44      9.99 o 
   7   1   5       30.07       36.21      7.55 o 
   8   1   5       50.47       58.82      7.85 o 
   9   1   5       14.20       17.55      6.50 o 
  10   1   5        9.63        6.52      5.78 o 
 -10   2   5        0.50        1.15      4.18 o 
  -9   2   5       12.06       14.56      5.10 o 
  -8   2   5       33.28       34.35      6.25 o 
  -7   2   5        7.47        4.22      5.71 o 
  -6   2   5      215.40      223.80     10.16 o 
  -5   2   5      183.61      185.77      8.99 o 
  -4   2   5      303.29      313.45     10.32 o 
  -3   2   5      372.96      375.85     10.30 o 
  -2   2   5       64.74       73.45      5.71 o 
  -1   2   5      321.71      307.98      8.88 o 
   0   2   5       48.94       31.14      4.84 o 
   1   2   5      331.55      318.87      8.83 o 
   2   2   5       61.06       73.58      5.54 o 
   3   2   5      373.38      384.15     10.40 o 
   4   2   5      302.33      303.16     10.46 o 
   5   2   5      180.94      207.16      9.43 o 
   6   2   5      214.25      226.85     10.79 o 
   7   2   5        7.53        0.95      6.44 o 
   8   2   5       33.16       39.78      7.31 o 
   9   2   5       12.08       15.85      6.28 o 
  10   2   5        0.46        5.38      5.38 o 
 -10   3   5       10.36        7.99      4.12 o 
  -9   3   5       18.07       16.86      5.11 o 
  -8   3   5       28.95       27.89      7.05 o 
  -7   3   5       38.64       33.05      6.23 o 
  -6   3   5      199.23      190.40      9.56 o 
  -5   3   5      146.88      138.59      8.49 o 
  -4   3   5      146.74      158.10      7.84 o 
  -3   3   5      470.35      436.51     10.69 o 
  -2   3   5      353.28      396.96      9.49 o 
  -1   3   5      219.26      218.94      7.16 o 
   0   3   5     1308.88     1158.05     14.62 o 
   1   3   5      217.06      220.22      7.67 o 
   2   3   5      357.51      386.25      9.94 o 
   3   3   5      472.48      461.81     11.04 o 
   4   3   5      149.77      129.20      8.26 o 
   5   3   5      145.93      136.86      8.74 o 
   6   3   5      200.45      185.63     10.35 o 
   7   3   5       38.77       36.59      6.67 o 
   8   3   5       28.70       41.57      7.29 o 
   9   3   5       17.49       11.27      6.38 o 
  10   3   5       10.11       13.70      5.01 o 
 -10   4   5        5.10       13.61      4.00 o 
  -9   4   5        2.67        6.07      4.96 o 
  -8   4   5       13.17       15.01      5.68 o 
  -7   4   5        0.47        8.76      5.31 o 
  -6   4   5       23.03       35.35      6.86 o 
  -5   4   5       16.65       16.79      6.19 o 
  -4   4   5       15.72       11.64      5.41 o 
  -3   4   5      820.94      901.22     14.43 o 
  -2   4   5      155.80      168.64      7.52 o 
  -1   4   5     1463.91     1583.48     17.27 o 
   0   4   5       18.54       16.26      4.36 o 
   1   4   5     1474.20     1597.50     17.53 o 
   2   4   5      156.04      194.08      7.86 o 
   3   4   5      820.70      921.68     15.12 o 
   4   4   5       15.02       11.85      5.50 o 
   5   4   5       15.65       20.10      6.19 o 
   6   4   5       23.10       36.40      6.94 o 
   7   4   5        0.51        6.44      6.44 o 
   8   4   5       13.16        3.36      7.30 o 
   9   4   5        2.64        6.54      5.80 o 
  10   4   5        4.94        7.34      5.08 o 
 -10   5   5       14.28        4.55      4.51 o 
  -9   5   5        4.03       10.69      5.09 o 
  -8   5   5        2.80       12.58      5.98 o 
  -7   5   5        2.75        2.55      5.92 o 
  -6   5   5        5.03       10.17      6.43 o 
  -5   5   5       68.90       77.75      7.07 o 
  -4   5   5      172.58      202.07      9.13 o 
  -3   5   5      280.21      309.96      9.81 o 
  -2   5   5       63.76       49.27      5.81 o 
  -1   5   5      280.87      282.44      8.98 o 
   0   5   5        2.44        7.60      4.78 o 
   1   5   5      278.62      291.94      8.62 o 
   2   5   5       66.25       51.50      5.85 o 
   3   5   5      285.03      307.68      9.76 o 
   4   5   5      176.37      219.06      9.41 o 
   5   5   5       73.17       91.39      8.37 o 
   6   5   5        5.54        5.93      6.54 o 
   7   5   5        3.36        5.80      6.51 o 
   8   5   5        2.71        2.99      6.34 o 
   9   5   5        4.12        7.12      6.02 o 
  10   5   5       14.61       12.78      5.63 o 
 -10   6   5        5.47        4.15      4.58 o 
  -9   6   5        0.82       11.39      4.30 o 
  -8   6   5        0.38        1.74      5.64 o 
  -7   6   5       21.91       24.62      7.08 o 
  -6   6   5      160.27      171.29      8.43 o 
  -5   6   5      203.37      235.62     10.15 o 
  -4   6   5      112.10       84.17      7.13 o 
  -3   6   5      888.84      967.52     15.02 o 
  -2   6   5       80.54       80.17      5.88 o 
  -1   6   5      622.24      557.79     11.07 o 
   0   6   5      377.21      417.34     10.15 o 
   1   6   5      617.32      567.81     11.17 o 
   2   6   5       76.60       80.18      6.14 o 
   3   6   5      890.13     1017.43     16.43 o 
   4   6   5      110.05       86.68      7.71 o 
   5   6   5      204.09      242.32     11.01 o 
   6   6   5      159.20      174.31      9.28 o 
   7   6   5       21.31       28.91      7.38 o 
   8   6   5        0.35        7.94      5.95 o 
   9   6   5        0.77        9.02      5.59 o 
  10   6   5        5.35        2.31      5.62 o 
 -10   7   5       24.69       29.75      5.47 o 
  -9   7   5        1.49        3.59      5.80 o 
  -8   7   5       40.46       61.83      7.13 o 
  -7   7   5        6.40        3.72      5.95 o 
  -6   7   5      167.29      200.49      9.75 o 
  -5   7   5       36.54       30.93      6.99 o 
  -4   7   5       77.03       94.72      7.27 o 
  -3   7   5        1.35        0.20      5.30 o 
  -2   7   5       13.78       15.72      4.49 o 
  -1   7   5       71.03       50.35      5.21 o 
   0   7   5        2.86        1.06      4.81 o 
   1   7   5       70.61       67.91      5.76 o 
   2   7   5       12.93       13.81      4.84 o 
   3   7   5        1.12        3.79      6.07 o 
   4   7   5       74.54       73.50      8.01 o 
   5   7   5       37.90       48.54      7.50 o 
   6   7   5      165.39      180.75     10.09 o 
   7   7   5        6.00        9.70      6.21 o 
   8   7   5       40.37       49.42      7.76 o 
   9   7   5        1.61        3.20      5.88 o 
  10   7   5       25.10       22.74      6.19 o 
  -9   8   5       10.35       14.41      5.87 o 
  -8   8   5        8.38       16.85      5.64 o 
  -7   8   5        7.68        9.04      6.11 o 
  -6   8   5       63.47       66.48      8.11 o 
  -5   8   5       48.94       51.62      7.05 o 
  -4   8   5      402.54      394.82     13.04 o 
  -3   8   5      113.81      102.13      7.08 o 
  -2   8   5      143.70      152.80      7.28 o 
  -1   8   5       21.57       27.59      4.97 o 
   0   8   5      759.63      752.20     13.01 o 
   1   8   5       21.26       26.75      5.21 o 
   2   8   5      139.82      144.71      7.98 o 
   3   8   5      113.25      108.70      7.95 o 
   4   8   5      392.50      416.87     14.08 o 
   5   8   5       48.26       48.17      8.08 o 
   6   8   5       62.28       64.48      8.82 o 
   7   8   5        7.30       16.66      6.18 o 
   8   8   5        8.42        2.01      6.05 o 
   9   8   5       10.28       18.36      5.92 o 
  -9   9   5       12.16       14.84      6.17 o 
  -8   9   5       27.76       38.01      7.56 o 
  -7   9   5       56.71       64.13      7.76 o 
  -6   9   5       94.60      109.17      8.17 o 
  -5   9   5       44.93       49.69      7.38 o 
  -4   9   5      260.45      273.88     10.88 o 
  -3   9   5      109.08      133.04      7.71 o 
  -2   9   5      180.03      158.89      7.97 o 
  -1   9   5       41.45       44.66      5.12 o 
   0   9   5      339.60      291.94      9.57 o 
   1   9   5       42.06       53.53      5.67 o 
   2   9   5      178.87      166.38      8.50 o 
   3   9   5      109.66      127.44      8.55 o 
   4   9   5      257.93      281.93     11.88 o 
   5   9   5       45.70       56.85      8.03 o 
   6   9   5       93.09       81.64      8.77 o 
   7   9   5       56.55       63.79      7.94 o 
   8   9   5       27.89       31.27      7.52 o 
   9   9   5       12.18       12.92      6.14 o 
  -9  10   5        1.60        1.34      5.54 o 
  -8  10   5        8.66        4.74      6.33 o 
  -7  10   5        6.72       15.23      6.38 o 
  -6  10   5       31.04       28.18      6.25 o 
  -5  10   5        9.33        4.04      7.00 o 
  -4  10   5      150.20      124.16      8.03 o 
  -3  10   5      166.60      143.15      8.25 o 
  -2  10   5      156.51      154.64      8.00 o 
  -1  10   5       48.12       46.64      6.00 o 
   0  10   5      160.01      178.93      8.82 o 
   1  10   5       49.19       59.61      6.06 o 
   2  10   5      154.38      169.25      8.80 o 
   3  10   5      170.62      148.95      9.21 o 
   4  10   5      146.44      155.23      8.89 o 
   5  10   5       10.01        2.09      7.42 o 
   6  10   5       30.21       24.90      6.69 o 
   7  10   5        6.52       19.45      6.99 o 
   8  10   5        8.83       13.22      6.61 o 
   9  10   5        1.57       10.05      6.00 o 
  -9  11   5       35.17       36.43      6.65 o 
  -8  11   5        4.37       10.81      5.91 o 
  -7  11   5      127.90      139.04      9.43 o 
  -6  11   5       10.86       15.31      5.72 o 
  -5  11   5      107.32      121.27      8.64 o 
  -4  11   5       27.63       39.90      6.58 o 
  -3  11   5       27.33       35.68      6.47 o 
  -2  11   5       40.12       50.29      5.94 o 
  -1  11   5        9.05       14.46      4.72 o 
   0  11   5      150.80      181.95      8.56 o 
   1  11   5        8.86       14.09      5.26 o 
   2  11   5       40.32       49.39      7.16 o 
   3  11   5       28.40       42.73      7.18 o 
   4  11   5       28.58       25.04      7.18 o 
   5  11   5      108.76      130.03      9.23 o 
   6  11   5       11.05       10.74      6.75 o 
   7  11   5      127.91      127.55     10.80 o 
   8  11   5        4.49        7.53      6.42 o 
   9  11   5       35.31       18.83      7.45 o 
  -9  12   5        3.73        2.22      5.32 o 
  -8  12   5       14.25        8.63      6.42 o 
  -7  12   5       21.79       20.72      6.33 o 
  -6  12   5        1.99       10.45      5.75 o 
  -5  12   5       28.94       28.94      6.79 o 
  -4  12   5        0.68        8.78      5.73 o 
  -3  12   5       56.21       68.11      6.72 o 
  -2  12   5       26.67       26.72      5.87 o 
  -1  12   5       45.91       46.62      6.56 o 
   0  12   5       48.82       49.65      6.62 o 
   1  12   5       48.19       51.17      6.50 o 
   2  12   5       26.86       25.86      6.50 o 
   3  12   5       58.49       70.70      7.16 o 
   4  12   5        0.72        9.58      6.46 o 
   5  12   5       30.33       28.41      7.75 o 
   6  12   5        2.11        1.01      7.16 o 
   7  12   5       22.15       28.24      7.05 o 
   8  12   5       14.42        7.56      7.26 o 
   9  12   5        3.67        4.87      6.07 o 
  -8  13   5        0.80       10.90      5.21 o 
  -7  13   5       63.22       65.25      7.59 o 
  -6  13   5        6.80        6.39      6.08 o 
  -5  13   5       64.25       59.62      7.56 o 
  -4  13   5        4.85       17.12      5.82 o 
  -3  13   5       20.37       30.68      5.41 o 
  -2  13   5       35.35       31.47      6.23 o 
  -1  13   5       42.45       39.72      6.60 o 
   0  13   5       90.27       89.42      7.39 o 
   1  13   5       42.03       51.85      6.84 o 
   2  13   5       35.90       43.26      6.69 o 
   3  13   5       20.75       19.38      6.54 o 
   4  13   5        4.96        4.18      6.79 o 
   5  13   5       64.01       58.65      8.29 o 
   6  13   5        7.21        7.26      7.26 o 
   7  13   5       63.44       49.14      8.83 o 
   8  13   5        0.71        6.57      6.97 o 
  -8  14   5        3.08        6.66      5.51 o 
  -7  14   5        9.55        9.23      5.89 o 
  -6  14   5        5.36       10.01      6.22 o 
  -5  14   5       15.55       12.34      6.23 o 
  -4  14   5       19.06        7.82      5.86 o 
  -3  14   5       20.44        5.69      6.18 o 
  -2  14   5       87.47      108.71      7.25 o 
  -1  14   5       10.49       11.78      6.07 o 
   0  14   5      194.67      193.39     10.06 o 
   1  14   5       11.66        9.03      6.15 o 
   2  14   5       88.03       96.58      8.68 o 
   3  14   5       20.78       16.81      7.00 o 
   4  14   5       20.11        8.65      6.30 o 
   5  14   5       16.00       16.36      7.14 o 
   6  14   5        5.23       22.65      6.73 o 
   7  14   5        9.59        4.22      7.39 o 
   8  14   5        3.04        8.63      6.09 o 
  -8  15   5        2.03        5.53      5.48 o 
  -7  15   5        5.05       13.50      5.53 o 
  -6  15   5        0.63        4.15      5.69 o 
  -5  15   5        9.83        3.35      5.87 o 
  -4  15   5        0.78        2.02      5.94 o 
  -3  15   5       15.43       12.98      6.07 o 
  -2  15   5        5.08        6.27      6.06 o 
  -1  15   5       12.56       12.24      6.34 o 
   0  15   5       28.57       38.61      7.49 o 
   1  15   5       12.14        7.54      6.72 o 
   2  15   5        4.74        2.23      6.72 o 
   3  15   5       15.73       26.28      6.49 o 
   4  15   5        0.64        3.48      6.49 o 
   5  15   5       10.14        3.32      6.83 o 
   6  15   5        0.83        1.03      6.89 o 
   7  15   5        5.10        4.60      7.03 o 
   8  15   5        1.78        1.73      6.07 o 
  -7  16   5        0.56        2.28      5.36 o 
  -6  16   5        3.56        2.35      5.36 o 
  -5  16   5       19.27       23.08      6.67 o 
  -4  16   5        3.19        5.16      5.64 o 
  -3  16   5       28.65       39.33      6.68 o 
  -2  16   5       88.68      101.23      7.58 o 
  -1  16   5       13.76       20.87      7.30 o 
   0  16   5      377.61      379.25     13.03 o 
   1  16   5       13.87       20.43      7.15 o 
   2  16   5       88.05       80.06      8.06 o 
   3  16   5       28.83       28.11      6.90 o 
   4  16   5        3.34        2.57      6.70 o 
   5  16   5       19.54       29.74      6.98 o 
   6  16   5        3.37        5.24      6.14 o 
   7  16   5        0.60        6.37      6.37 o 
  -7  17   5        6.21       10.63      5.54 o 
  -6  17   5        0.15        9.25      5.06 o 
  -5  17   5       14.18       17.38      6.26 o 
  -4  17   5        4.22        0.00      5.99 o 
  -3  17   5        4.85        6.35      6.35 o 
  -2  17   5       12.13        1.03      6.84 o 
  -1  17   5        9.84        8.48      6.53 o 
   0  17   5        6.78        0.76      7.83 o 
   1  17   5        9.61        9.00      7.03 o 
   2  17   5       12.23        8.61      6.83 o 
   3  17   5        4.61        2.48      6.89 o 
   4  17   5        3.91        3.91      6.21 o 
   5  17   5       13.76       20.81      6.57 o 
   6  17   5        0.09        4.19      6.41 o 
   7  17   5        6.25       16.07      5.96 o 
  -7  18   5        0.42        4.80      5.72 o 
  -6  18   5        0.36        9.62      5.43 o 
  -5  18   5        8.03       22.63      6.39 o 
  -4  18   5        2.36        9.55      6.10 o 
  -3  18   5       15.49       11.64      6.49 o 
  -2  18   5       13.82        3.46      6.53 o 
  -1  18   5        1.84        4.78      6.65 o 
   0  18   5       40.92       60.25      7.78 o 
   1  18   5        2.12        1.08      6.43 o 
   2  18   5       14.20        9.37      6.64 o 
   3  18   5       15.63       13.54      6.78 o 
   4  18   5        2.25       16.83      5.84 o 
   5  18   5        8.28       24.96      6.21 o 
   6  18   5        0.33        3.83      6.50 o 
   7  18   5        0.45        3.09      6.01 o 
  -6  19   5        0.40        4.86      5.75 o 
  -5  19   5        8.32       16.40      6.24 o 
  -4  19   5        0.43        4.46      6.29 o 
  -3  19   5        0.41        0.34      5.67 o 
  -2  19   5        2.95        2.20      6.39 o 
  -1  19   5        1.99        4.65      6.33 o 
   0  19   5       48.64       54.48      8.25 o 
   1  19   5        2.08       15.78      6.08 o 
   2  19   5        3.04        0.57      6.10 o 
   3  19   5        0.42        2.82      6.50 o 
   4  19   5        0.40        8.91      5.79 o 
   5  19   5        8.20        9.88      6.36 o 
   6  19   5        0.36        3.09      5.88 o 
  -5  20   5        2.39       11.87      5.58 o 
  -4  20   5        3.35        5.42      6.20 o 
  -3  20   5       18.66       28.85      6.63 o 
  -2  20   5        1.51        2.82      6.40 o 
  -1  20   5       20.44       30.65      7.10 o 
   0  20   5        1.83        0.57      7.02 o 
   1  20   5       19.66       28.13      6.76 o 
   2  20   5        1.48        5.44      5.96 o 
   3  20   5       18.25       24.61      6.91 o 
   4  20   5        3.42        6.54      6.54 o 
   5  20   5        2.43        4.38      6.19 o 
  -5  21   5        4.21        4.29      6.13 o 
  -4  21   5        1.69        0.29      6.34 o 
  -3  21   5        7.49        0.28      6.62 o 
  -2  21   5        2.25        4.65      6.35 o 
  -1  21   5       15.38        9.23      7.28 o 
   0  21   5        8.90        5.44      6.69 o 
   1  21   5       15.49       16.26      6.99 o 
   2  21   5        2.24        7.74      6.09 o 
   3  21   5        7.24        6.87      6.32 o 
   4  21   5        1.63        0.64      6.14 o 
   5  21   5        4.09        0.99      6.33 o 
  -4  22   5        3.04        1.78      6.32 o 
  -3  22   5        5.59        3.58      6.40 o 
  -2  22   5        7.25        9.78      6.64 o 
  -1  22   5        0.55        2.07      6.56 o 
   0  22   5        7.29        6.11      6.71 o 
   1  22   5        0.49        7.48      6.21 o 
   2  22   5        7.46        6.88      6.00 o 
   3  22   5        5.53        0.61      6.12 o 
   4  22   5        3.13        9.87      5.96 o 
  -3  23   5        1.05        2.13      6.35 o 
  -2  23   5        3.55        1.19      6.30 o 
  -1  23   5        0.18        1.48      6.78 o 
   0  23   5        0.03        1.19      6.76 o 
   1  23   5        0.19        4.36      6.40 o 
   2  23   5        3.61        0.58      6.34 o 
   3  23   5        1.05        3.89      5.40 o 
  -1  24   5        0.19        0.30      6.46 o 
   0  24   5        4.82        9.54      6.50 o 
   1  24   5        0.18        0.86      6.58 o 
   0   0   6        0.08        0.63      6.46 o 
   1   0   6        3.19        0.29      3.27 o 
   2   0   6       73.68       59.21      4.37 o 
   3   0   6       10.68       20.14      7.10 o 
   4   0   6       28.21       20.48      4.16 o 
   5   0   6        7.46        4.30      4.30 o 
   6   0   6       14.80       25.97      4.87 o 
   7   0   6        1.90        3.04      6.20 o 
   8   0   6        4.92        0.96     10.00 o 
   9   0   6        0.90        0.01      3.76 o 
  -9   1   6        1.66        4.69      4.92 o 
  -8   1   6       14.20       10.22      5.95 o 
  -7   1   6        5.25       12.00      5.76 o 
  -6   1   6       80.77       79.03      8.08 o 
  -5   1   6       25.10       20.30      7.18 o 
  -4   1   6      234.81      242.90     11.06 o 
  -3   1   6      322.93      300.41     10.95 o 
  -2   1   6       74.44       70.51      7.08 o 
  -1   1   6        5.74        4.42      5.10 o 
   0   1   6       87.35       71.46      6.26 o 
   1   1   6        5.95        4.17      4.82 o 
   2   1   6       75.82       86.58      6.30 o 
   3   1   6      326.42      276.55     10.21 o 
   4   1   6      236.35      226.20     10.20 o 
   5   1   6       25.91       32.52      6.45 o 
   6   1   6       81.23       84.22      8.41 o 
   7   1   6        5.30        9.34      6.56 o 
   8   1   6       14.64       26.08      6.43 o 
   9   1   6        1.70        5.39      5.11 o 
  -9   2   6        0.16        4.65      4.91 o 
  -8   2   6        2.56        2.67      5.47 o 
  -7   2   6       38.73       25.90      6.85 o 
  -6   2   6       75.52       80.67      8.20 o 
  -5   2   6      153.98      131.04      9.13 o 
  -4   2   6      366.84      402.86     12.82 o 
  -3   2   6       83.99       87.79      7.51 o 
  -2   2   6      284.35      319.42     10.41 o 
  -1   2   6       64.35       75.26      6.21 o 
   0   2   6       20.95       17.24      5.08 o 
   1   2   6       66.64       59.52      6.01 o 
   2   2   6      282.78      281.13     10.57 o 
   3   2   6       86.60       86.78      7.61 o 
   4   2   6      365.98      409.48     12.64 o 
   5   2   6      154.76      136.71      9.15 o 
   6   2   6       76.40       86.96      8.46 o 
   7   2   6       39.30       52.62      6.80 o 
   8   2   6        2.72        9.92      6.11 o 
   9   2   6        0.19        0.96      5.43 o 
  -9   3   6        7.90        8.14      4.82 o 
  -8   3   6        1.88        5.34      5.36 o 
  -7   3   6       31.92       28.45      6.91 o 
  -6   3   6       21.11       29.44      6.79 o 
  -5   3   6       68.48       67.98      8.29 o 
  -4   3   6        7.29        6.75      6.75 o 
  -3   3   6       67.40       68.43      7.14 o 
  -2   3   6        3.33        3.87      5.17 o 
  -1   3   6       41.63       50.80      5.99 o 
   0   3   6       47.66       56.24      5.67 o 
   1   3   6       42.55       52.79      5.84 o 
   2   3   6        2.79        0.20      5.29 o 
   3   3   6       69.69       66.32      7.18 o 
   4   3   6        7.26        9.60      6.08 o 
   5   3   6       69.76       82.28      8.03 o 
   6   3   6       20.90       27.36      7.11 o 
   7   3   6       30.91       33.99      7.61 o 
   8   3   6        2.04        1.99      5.90 o 
   9   3   6        7.79       10.03      5.44 o 
  -9   4   6        8.09        6.49      5.12 o 
  -8   4   6        1.53        0.00      5.71 o 
  -7   4   6       39.80       42.53      6.89 o 
  -6   4   6       19.90       18.98      6.86 o 
  -5   4   6       27.34       26.50      7.16 o 
  -4   4   6      130.45      125.62      8.42 o 
  -3   4   6        9.26        2.99      5.85 o 
  -2   4   6       48.18       40.17      6.09 o 
  -1   4   6      141.85      147.88      7.74 o 
   0   4   6       74.28       76.95      7.78 o 
   1   4   6      141.53      141.71      7.54 o 
   2   4   6       48.22       37.76      6.16 o 
   3   4   6       11.23        4.69      5.90 o 
   4   4   6      129.46      127.73      8.78 o 
   5   4   6       26.64       33.99      7.18 o 
   6   4   6       19.33        7.77      7.25 o 
   7   4   6       39.99       40.08      7.26 o 
   8   4   6        1.65        2.30      6.20 o 
   9   4   6        7.99        0.93      5.38 o 
  -9   5   6       18.36       12.42      5.56 o 
  -8   5   6       10.66        0.90      6.18 o 
  -7   5   6       73.83       69.47      7.66 o 
  -6   5   6       18.59        0.27      6.92 o 
  -5   5   6      258.78      263.33     10.94 o 
  -4   5   6       33.01       23.86      7.10 o 
  -3   5   6      278.49      257.70     10.53 o 
  -2   5   6      106.60      107.06      7.32 o 
  -1   5   6       33.19       35.06      5.76 o 
   0   5   6       11.16       10.93      5.25 o 
   1   5   6       33.69       37.75      5.69 o 
   2   5   6      105.30       96.73      7.11 o 
   3   5   6      279.47      264.87     10.62 o 
   4   5   6       33.20       32.80      6.67 o 
   5   5   6      259.37      233.55     11.45 o 
   6   5   6       19.05       19.18      6.97 o 
   7   5   6       73.12       56.75      7.64 o 
   8   5   6       10.58       14.57      6.28 o 
   9   5   6       17.94       10.25      6.26 o 
  -9   6   6       12.65       11.36      5.38 o 
  -8   6   6       11.62       15.35      5.84 o 
  -7   6   6       43.77       54.82      7.54 o 
  -6   6   6       59.55       61.23      7.69 o 
  -5   6   6       31.11       32.89      7.33 o 
  -4   6   6      204.73      200.22     10.15 o 
  -3   6   6       14.23       10.74      6.40 o 
  -2   6   6      265.39      221.93      9.67 o 
  -1   6   6       13.94       19.06      5.74 o 
   0   6   6      206.96      184.18      8.20 o 
   1   6   6       14.67       24.86      5.48 o 
   2   6   6      267.19      228.45      9.92 o 
   3   6   6       13.39        9.16      6.64 o 
   4   6   6      203.12      201.40     10.25 o 
   5   6   6       31.32       27.85      7.36 o 
   6   6   6       58.46       50.31      8.50 o 
   7   6   6       43.84       49.48      7.87 o 
   8   6   6       11.58        7.61      6.54 o 
   9   6   6       12.42       16.75      5.88 o 
  -9   7   6        5.18        1.88      5.46 o 
  -8   7   6       12.28       27.34      5.69 o 
  -7   7   6       15.97       25.33      6.53 o 
  -6   7   6       15.24       11.77      7.27 o 
  -5   7   6       80.97       89.65      8.45 o 
  -4   7   6       31.09       43.15      7.83 o 
  -3   7   6      155.41      173.95      9.06 o 
  -2   7   6       78.08      105.87      7.94 o 
  -1   7   6       78.36       84.58      6.71 o 
   0   7   6       40.95       49.38      6.99 o 
   1   7   6       80.62       69.26      7.08 o 
   2   7   6       76.41       83.88      8.33 o 
   3   7   6      157.93      180.32      9.49 o 
   4   7   6       31.90       44.36      8.12 o 
   5   7   6       81.97       85.31      8.25 o 
   6   7   6       15.92       16.73      4.82 o 
   7   7   6       16.19       14.05      7.27 o 
   8   7   6       12.38       17.63      6.74 o 
   9   7   6        5.04        0.62      5.73 o 
  -8   8   6        1.06       10.50      5.71 o 
  -7   8   6       13.87       28.33      6.57 o 
  -6   8   6       37.05       29.35      7.55 o 
  -5   8   6       14.03       19.28      6.42 o 
  -4   8   6      102.90      118.01      8.75 o 
  -3   8   6       70.42       63.58      7.31 o 
  -2   8   6      520.75      542.78     13.57 o 
  -1   8   6       79.02       78.73      7.30 o 
   0   8   6      669.41      636.95     14.33 o 
   1   8   6       78.91       71.97      7.56 o 
   2   8   6      520.58      548.89     14.50 o 
   3   8   6       70.29       48.14      8.20 o 
   4   8   6      102.04      116.91      9.35 o 
   5   8   6       14.36       12.97      6.96 o 
   6   8   6       35.99       25.62      7.53 o 
   7   8   6       14.25       13.22      7.44 o 
   8   8   6        1.05        3.00      6.00 o 
  -8   9   6        9.44       10.65      5.95 o 
  -7   9   6       10.73        9.61      7.19 o 
  -6   9   6       23.36       18.66      6.59 o 
  -5   9   6        1.42        2.95      6.52 o 
  -4   9   6       46.57       42.32      6.96 o 
  -3   9   6      173.69      184.01      9.79 o 
  -2   9   6      103.72      105.40      8.68 o 
  -1   9   6      162.10      164.73      8.79 o 
   0   9   6      188.62      196.72      9.10 o 
   1   9   6      164.21      144.65      8.77 o 
   2   9   6      101.75       95.73      8.64 o 
   3   9   6      176.61      175.53     10.38 o 
   4   9   6       46.59       37.29      7.97 o 
   5   9   6        1.57        8.20      6.35 o 
   6   9   6       22.71       27.38      7.67 o 
   7   9   6       10.57       10.28      7.34 o 
   8   9   6        9.41       11.12      6.69 o 
  -8  10   6        3.11        7.34      5.91 o 
  -7  10   6        7.71       15.82      6.43 o 
  -6  10   6       24.56       28.13      6.92 o 
  -5  10   6       62.93       52.19      8.26 o 
  -4  10   6       74.37       92.68      7.80 o 
  -3  10   6       55.46       66.26      7.73 o 
  -2  10   6       94.43      127.68      8.39 o 
  -1  10   6       94.29       96.32      7.79 o 
   0  10   6       32.84       18.07      8.23 o 
   1  10   6       95.47       89.59      8.01 o 
   2  10   6       92.57      117.32      9.02 o 
   3  10   6       54.81       75.25      8.12 o 
   4  10   6       73.16       75.07      8.55 o 
   5  10   6       63.29       68.16      8.83 o 
   6  10   6       24.04       28.59      7.79 o 
   7  10   6        7.95        6.25      7.46 o 
   8  10   6        2.99        5.42      6.26 o 
  -8  11   6        1.17        5.50      5.94 o 
  -7  11   6       32.40       33.47      7.19 o 
  -6  11   6       27.10       23.83      7.07 o 
  -5  11   6       11.70        9.74      6.77 o 
  -4  11   6       12.46        7.79      6.47 o 
  -3  11   6        7.75        9.48      6.43 o 
  -2  11   6       42.88       33.84      7.05 o 
  -1  11   6        2.34        0.23      6.76 o 
   0  11   6      199.06      204.85     10.74 o 
   1  11   6        2.39        7.25      7.25 o 
   2  11   6       41.47       16.26      7.71 o 
   3  11   6        8.46       10.10      6.82 o 
   4  11   6       11.96       16.35      6.71 o 
   5  11   6       10.99       27.94      6.72 o 
   6  11   6       26.67       30.87      8.02 o 
   7  11   6       32.46       35.87      7.68 o 
   8  11   6        1.21        9.90      6.15 o 
  -8  12   6        4.59       11.57      5.97 o 
  -7  12   6        5.68        5.04      6.01 o 
  -6  12   6        6.72       12.31      6.37 o 
  -5  12   6       30.41       41.85      7.54 o 
  -4  12   6       13.61        2.93      6.29 o 
  -3  12   6       81.15       85.23      8.18 o 
  -2  12   6       32.02       43.48      7.08 o 
  -1  12   6      409.33      399.75     12.62 o 
   0  12   6       78.58       69.68      9.29 o 
   1  12   6      409.74      381.65     13.37 o 
   2  12   6       32.35       35.58      7.89 o 
   3  12   6       81.25       70.67      8.98 o 
   4  12   6       13.55        2.25      7.05 o 
   5  12   6       30.22       35.10      8.30 o 
   6  12   6        6.45        5.31      7.10 o 
   7  12   6        5.79        8.55      6.96 o 
   8  12   6        4.54        1.36      6.70 o 
  -7  13   6        7.36        1.39      6.13 o 
  -6  13   6       17.26       22.13      7.28 o 
  -5  13   6        3.74        5.53      6.33 o 
  -4  13   6       30.06       32.18      7.17 o 
  -3  13   6       10.89        8.71      6.48 o 
  -2  13   6       30.59       36.32      7.37 o 
  -1  13   6        6.46       10.10      7.46 o 
   0  13   6       63.77       69.62      9.23 o 
   1  13   6        6.47       11.54      7.35 o 
   2  13   6       30.02       53.45      8.11 o 
   3  13   6       10.50        8.55      7.45 o 
   4  13   6       30.01       46.68      8.33 o 
   5  13   6        4.03        4.86      7.12 o 
   6  13   6       17.56       20.45      7.22 o 
   7  13   6        7.32        0.71      7.16 o 
  -7  14   6        2.69        3.29      6.00 o 
  -6  14   6        2.65        4.21      6.00 o 
  -5  14   6        9.73       12.33      6.33 o 
  -4  14   6       14.50       10.77      6.62 o 
  -3  14   6       40.05       40.41      7.75 o 
  -2  14   6       13.75       12.04      6.22 o 
  -1  14   6       87.28       70.11      8.74 o 
   0  14   6        5.77        2.15      7.16 o 
   1  14   6       87.05       75.73      8.75 o 
   2  14   6       14.59       13.04      7.12 o 
   3  14   6       40.57       39.51      8.10 o 
   4  14   6       15.22       16.40      7.82 o 
   5  14   6        9.83        3.20      7.60 o 
   6  14   6        2.66        5.45      7.37 o 
   7  14   6        2.77        2.53      7.33 o 
  -7  15   6        2.40       16.56      5.62 o 
  -6  15   6       17.89       19.17      7.08 o 
  -5  15   6        3.08        6.54      6.41 o 
  -4  15   6       15.26       15.24      6.54 o 
  -3  15   6        2.68        1.40      6.92 o 
  -2  15   6       27.47       23.17      6.88 o 
  -1  15   6       12.79        9.54      2.90 o 
   0  15   6        3.90        9.79      6.49 o 
   1  15   6       12.96       20.23      7.25 o 
   2  15   6       27.71       20.68      7.29 o 
   3  15   6        2.81        4.37      7.09 o 
   4  15   6       15.35       17.82      7.32 o 
   5  15   6        3.20        0.38      7.02 o 
   6  15   6       18.05       20.53      7.75 o 
   7  15   6        2.42        4.34      7.37 o 
  -6  16   6        2.77        5.66      6.13 o 
  -5  16   6        8.11        6.33      6.02 o 
  -4  16   6        3.69       10.66      6.55 o 
  -3  16   6       13.56        9.71      6.30 o 
  -2  16   6       24.85       30.95      6.95 o 
  -1  16   6       10.68       18.73      6.69 o 
   0  16   6       51.63       74.33      8.35 o 
   1  16   6       10.61       15.06      6.63 o 
   2  16   6       24.99       29.09      8.03 o 
   3  16   6       13.46        4.78      6.88 o 
   4  16   6        3.76        4.26      7.02 o 
   5  16   6        8.10        7.48      7.48 o 
   6  16   6        2.85        2.95      6.66 o 
  -6  17   6        2.01       13.08      5.98 o 
  -5  17   6        0.21        0.58      5.75 o 
  -4  17   6        3.71        7.92      6.25 o 
  -3  17   6        0.81        7.03      6.54 o 
  -2  17   6        0.79        2.33      6.40 o 
  -1  17   6        3.13        0.88      7.00 o 
   0  17   6        0.07        2.64      7.45 o 
   1  17   6        3.32        3.30      6.79 o 
   2  17   6        0.74        2.25      6.78 o 
   3  17   6        0.79        0.36      6.93 o 
   4  17   6        3.54        8.25      7.13 o 
   5  17   6        0.20        2.94      6.55 o 
   6  17   6        1.90       14.74      6.36 o 
  -5  18   6        1.91        7.69      6.39 o 
  -4  18   6        0.21        0.89      6.23 o 
  -3  18   6        3.47       14.70      6.24 o 
  -2  18   6        4.94        7.13      7.13 o 
  -1  18   6        9.57        1.78      7.49 o 
   0  18   6       12.62        6.59      7.54 o 
   1  18   6        9.35        5.79      7.29 o 
   2  18   6        4.77        0.62      6.99 o 
   3  18   6        3.32        4.54      7.26 o 
   4  18   6        0.25        8.66      6.50 o 
   5  18   6        1.80        7.72      6.49 o 
  -4  19   6        0.25        5.19      6.77 o 
  -3  19   6        0.71        3.07      6.64 o 
  -2  19   6        1.83        0.60      6.91 o 
  -1  19   6        0.49        7.01      7.01 o 
   0  19   6        0.44        1.81      7.66 o 
   1  19   6        0.46        0.31      6.67 o 
   2  19   6        1.74        1.59      6.62 o 
   3  19   6        0.71        9.09      6.90 o 
   4  19   6        0.23        0.75      6.67 o 
  -4  20   6        1.99        6.79      6.85 o 
  -3  20   6        7.69        1.24      6.74 o 
  -2  20   6        1.80        6.85      6.54 o 
  -1  20   6       14.87       24.50      6.96 o 
   0  20   6        9.39        2.79      7.25 o 
   1  20   6       14.92       25.77      7.11 o 
   2  20   6        1.76        6.01      6.47 o 
   3  20   6        7.49        4.87      6.93 o 
   4  20   6        2.05        6.06      6.35 o 
  -2  21   6        1.96        1.91      7.08 o 
  -1  21   6        1.56        5.03      7.43 o 
   0  21   6       15.37       31.01      7.35 o 
   1  21   6        1.57       15.29      6.59 o 
   2  21   6        2.01        6.58      6.90 o 
   0  22   6        5.98       11.66      6.74 o 
   0   0   7       14.63       23.29      6.30 o 
   1   0   7       15.18        9.48      4.11 o 
   2   0   7       30.64       40.83      6.02 o 
   3   0   7       45.60       41.00      7.94 o 
   4   0   7       65.22       64.22      5.67 o 
   5   0   7       18.20       12.41      4.51 o 
   6   0   7       22.94       22.35      4.13 o 
   7   0   7        2.17        2.18      3.95 o 
   8   0   7        1.18        0.16      3.75 o 
  -8   1   7        0.39        5.66      5.66 o 
  -7   1   7        8.43        0.98      6.45 o 
  -6   1   7       17.94       13.83      7.04 o 
  -5   1   7       28.86       28.11      6.63 o 
  -4   1   7       37.68       18.20      7.45 o 
  -3   1   7       39.45       37.14      7.40 o 
  -2   1   7       55.94       48.47      7.20 o 
  -1   1   7       91.87       88.43      8.25 o 
   0   1   7        2.97        0.98      5.77 o 
   1   1   7       91.38       87.87      7.76 o 
   2   1   7       54.14       36.90      6.22 o 
   3   1   7       38.69       26.44      6.41 o 
   4   1   7       36.25       18.58      6.58 o 
   5   1   7       29.41       29.11      6.19 o 
   6   1   7       17.81       12.16      6.77 o 
   7   1   7        8.62        2.45      5.49 o 
   8   1   7        0.26        5.43      5.43 o 
  -8   2   7        5.09        2.47      5.43 o 
  -7   2   7        5.06       10.02      5.99 o 
  -6   2   7       34.11       26.25      6.96 o 
  -5   2   7       20.61       32.27      7.38 o 
  -4   2   7      145.22      131.76      9.03 o 
  -3   2   7       50.09       56.32      7.90 o 
  -2   2   7      110.44       90.78      8.65 o 
  -1   2   7       17.14       11.30      6.27 o 
   0   2   7        2.24        5.55      5.55 o 
   1   2   7       18.12       19.56      5.69 o 
   2   2   7      108.05       90.76      8.04 o 
   3   2   7       50.86       57.51      7.19 o 
   4   2   7      143.84      103.03      8.55 o 
   5   2   7       20.30       31.14      6.32 o 
   6   2   7       33.75       27.84      6.59 o 
   7   2   7        4.92        0.00      5.99 o 
   8   2   7        5.03        8.53      5.46 o 
  -8   3   7        0.38        5.71      5.71 o 
  -7   3   7       15.42       16.94      6.37 o 
  -6   3   7        3.51        4.14      6.15 o 
  -5   3   7       47.93       53.61      8.05 o 
  -4   3   7       95.28       98.85      9.00 o 
  -3   3   7      127.59      117.62      9.35 o 
  -2   3   7      164.77      181.25      9.84 o 
  -1   3   7       68.41       62.44      7.07 o 
   0   3   7       74.39       66.51      6.98 o 
   1   3   7       68.45       51.96      6.68 o 
   2   3   7      163.77      185.90      9.09 o 
   3   3   7      128.84      128.82      8.59 o 
   4   3   7       94.57      103.39      8.78 o 
   5   3   7       49.19       63.69      7.36 o 
   6   3   7        3.47        7.09      6.02 o 
   7   3   7       16.01       13.25      6.00 o 
   8   3   7        0.34        6.14      5.01 o 
  -8   4   7        3.83       11.47      5.70 o 
  -7   4   7        0.55        8.53      5.57 o 
  -6   4   7       10.63       16.40      6.90 o 
  -5   4   7        1.47        0.62      6.56 o 
  -4   4   7       51.58       48.66      7.57 o 
  -3   4   7        9.42       18.17      6.65 o 
  -2   4   7       32.94       19.80      7.24 o 
  -1   4   7       63.36       47.69      7.38 o 
   0   4   7       14.36       18.60      6.66 o 
   1   4   7       64.57       55.03      7.08 o 
   2   4   7       32.56       28.99      6.66 o 
   3   4   7       10.02       13.86      6.18 o 
   4   4   7       50.70       39.13      7.53 o 
   5   4   7        1.51        3.00      6.59 o 
   6   4   7       10.58       10.67      6.22 o 
   7   4   7        0.57        4.47      6.22 o 
   8   4   7        3.89        9.93      5.33 o 
  -8   5   7        6.12       16.13      5.81 o 
  -7   5   7       12.85        6.57      5.93 o 
  -6   5   7        1.71        1.57      6.93 o 
  -5   5   7       60.49       55.51      7.98 o 
  -4   5   7       27.26       12.01      7.02 o 
  -3   5   7       60.03       56.97      7.52 o 
  -2   5   7       68.57       70.78      7.85 o 
  -1   5   7       19.92       21.19      5.34 o 
   0   5   7       49.28       53.90      6.39 o 
   1   5   7       20.34       16.34      5.58 o 
   2   5   7       69.49       66.07      7.46 o 
   3   5   7       61.24       36.62      7.04 o 
   4   5   7       28.03       41.33      6.35 o 
   5   5   7       61.00       57.44      7.83 o 
   6   5   7        1.51        2.54      6.34 o 
   7   5   7       12.96        7.44      6.17 o 
   8   5   7        5.96        0.32      6.09 o 
  -7   6   7        6.73        6.83      6.21 o 
  -6   6   7       25.41       12.09      7.54 o 
  -5   6   7       46.38       35.38      7.50 o 
  -4   6   7        6.22        2.56      6.97 o 
  -3   6   7       56.91       66.51      7.66 o 
  -2   6   7       11.69       15.02      6.39 o 
  -1   6   7       71.86       68.10      7.44 o 
   0   6   7        3.39        5.33      6.03 o 
   1   6   7       71.28       70.47      7.28 o 
   2   6   7       12.45       11.07      6.34 o 
   3   6   7       56.22       46.66      7.61 o 
   4   6   7        5.90       15.06      6.92 o 
   5   6   7       45.92       38.15      7.28 o 
   6   6   7       25.27        4.55      7.62 o 
   7   6   7        6.58       17.06      5.99 o 
   8   6   7        4.12        2.21      6.08 o 
  -7   7   7       10.67       16.32      6.66 o 
  -6   7   7       16.85       24.62      6.60 o 
  -5   7   7       23.01       34.62      7.52 o 
  -4   7   7       50.43       44.18      8.15 o 
  -3   7   7       27.22       31.00      6.95 o 
  -2   7   7       40.77       44.88      7.39 o 
  -1   7   7       40.48       33.01      7.06 o 
   0   7   7       10.14        2.09      6.96 o 
   1   7   7       40.40       45.46      6.72 o 
   2   7   7       41.68       23.51      7.51 o 
   3   7   7       27.47       19.25      7.28 o 
   4   7   7       51.34       53.81      7.93 o 
   5   7   7       22.70       30.08      6.86 o 
   6   7   7       16.58       14.57      7.07 o 
   7   7   7       10.37       16.61      6.37 o 
  -7   8   7        8.93       10.96      6.53 o 
  -6   8   7        1.88        2.15      6.61 o 
  -5   8   7        4.18        7.77      6.77 o 
  -4   8   7        1.61        9.44      6.61 o 
  -3   8   7       14.06       12.92      6.67 o 
  -2   8   7       38.94       48.81      7.11 o 
  -1   8   7       27.81       33.99      7.40 o 
   0   8   7       61.20       56.24      7.31 o 
   1   8   7       27.97       42.23      7.24 o 
   2   8   7       40.32       64.51      7.41 o 
   3   8   7       14.09       33.91      6.62 o 
   4   8   7        1.87        1.23      7.20 o 
   5   8   7        3.96        9.85      6.57 o 
   6   8   7        2.05        3.36      7.26 o 
   7   8   7        8.57       26.25      6.06 o 
  -7   9   7        8.83       14.48      6.05 o 
  -6   9   7       40.94       34.98      7.50 o 
  -5   9   7        8.58        6.56      6.72 o 
  -4   9   7       57.04       57.39      7.99 o 
  -3   9   7        3.52        4.47      6.66 o 
  -2   9   7       13.40       19.87      6.33 o 
  -1   9   7       20.58       15.39      6.72 o 
   0   9   7        3.05        7.21      7.21 o 
   1   9   7       20.47        8.24      6.89 o 
   2   9   7       13.98        9.45      6.91 o 
   3   9   7        3.89        6.75      6.90 o 
   4   9   7       57.93       58.42      7.85 o 
   5   9   7        9.02        3.03      6.95 o 
   6   9   7       41.27       35.10      7.72 o 
   7   9   7        8.93       18.42      6.09 o 
  -7  10   7       19.10       11.03      6.84 o 
  -6  10   7       11.55       28.14      6.45 o 
  -5  10   7       19.25       24.51      7.49 o 
  -4  10   7       20.13       25.36      6.64 o 
  -3  10   7       32.66       35.71      7.29 o 
  -2  10   7       26.12       30.05      7.22 o 
  -1  10   7       49.37       37.47      7.54 o 
   0  10   7        9.70        6.19      6.84 o 
   1  10   7       49.29       32.32      7.43 o 
   2  10   7       26.82       22.11      7.79 o 
   3  10   7       32.60       29.03      7.67 o 
   4  10   7       20.33       15.30      7.63 o 
   5  10   7       18.89       15.48      7.72 o 
   6  10   7       11.83       21.74      7.69 o 
   7  10   7       18.82       14.87      7.10 o 
  -6  11   7        0.06        0.60      6.46 o 
  -5  11   7        1.40        9.32      6.43 o 
  -4  11   7        4.30        9.71      6.64 o 
  -3  11   7        2.10        6.90      6.90 o 
  -2  11   7       31.80       34.22      7.21 o 
  -1  11   7        1.65        6.25      6.62 o 
   0  11   7       24.62       33.67      8.18 o 
   1  11   7        1.58        0.60      6.99 o 
   2  11   7       31.99       41.78      8.07 o 
   3  11   7        1.83        3.96      7.02 o 
   4  11   7        4.29       20.89      6.76 o 
   5  11   7        1.67        2.84      7.45 o 
   6  11   7        0.08        5.36      6.96 o 
  -6  12   7        3.52        2.41      6.81 o 
  -5  12   7        7.77       13.00      6.46 o 
  -4  12   7        8.55       18.84      6.81 o 
  -3  12   7       16.92       10.31      7.01 o 
  -2  12   7       18.05       25.70      7.26 o 
  -1  12   7       80.37       76.40      8.99 o 
   0  12   7        9.87       17.88      7.76 o 
   1  12   7       79.76       93.07      9.07 o 
   2  12   7       17.83       18.83      7.63 o 
   3  12   7       16.45        8.85      7.28 o 
   4  12   7        8.35        5.63      7.14 o 
   5  12   7        7.48        7.59      6.92 o 
   6  12   7        3.70        0.00      7.22 o 
  -6  13   7        6.05       14.42      6.81 o 
  -5  13   7        6.15        6.08      6.31 o 
  -4  13   7        2.32        3.05      6.91 o 
  -3  13   7        4.26        2.70      6.84 o 
  -2  13   7       18.80       18.85      7.32 o 
  -1  13   7        1.96        5.41      7.74 o 
   0  13   7       11.30        3.06      7.90 o 
   1  13   7        1.83        0.00      7.25 o 
   2  13   7       18.99       27.60      7.87 o 
   3  13   7        4.11        3.85      7.18 o 
   4  13   7        2.22       10.12      7.18 o 
   5  13   7        5.87       11.78      6.63 o 
   6  13   7        5.86        4.41      7.81 o 
  -5  14   7        4.49        1.23      6.49 o 
  -4  14   7        0.01        2.17      6.24 o 
  -3  14   7       11.22       21.78      6.88 o 
  -2  14   7        6.96        8.27      6.70 o 
  -1  14   7        0.83        0.30      7.11 o 
   0  14   7       27.34       33.80      8.44 o 
   1  14   7        0.70        9.71      6.87 o 
   2  14   7        7.22        7.12      1.95 o 
   3  14   7       11.03       15.14      7.64 o 
   4  14   7        0.02        5.16      7.04 o 
   5  14   7        4.34        6.74      7.35 o 
  -5  15   7        8.40        9.89      6.54 o 
  -4  15   7        7.31        3.74      7.04 o 
  -3  15   7        7.20        0.30      7.11 o 
  -2  15   7       16.86       17.52      7.22 o 
  -1  15   7        0.77        6.59      6.59 o 
   0  15   7        2.05        8.33      7.20 o 
   1  15   7        0.67        1.65      7.21 o 
   2  15   7       16.62       14.24      8.04 o 
   3  15   7        6.92        8.49      7.22 o 
   4  15   7        7.30        9.38      7.54 o 
   5  15   7        8.27        9.11      6.96 o 
  -4  16   7        7.09       12.35      6.19 o 
  -3  16   7        4.56        7.03      7.03 o 
  -2  16   7       34.84       37.68      8.60 o 
  -1  16   7        1.66        0.96      6.97 o 
   0  16   7       48.17       20.19      8.50 o 
   1  16   7        1.67        2.66      7.77 o 
   2  16   7       35.17       41.43      8.05 o 
   3  16   7        4.69        2.25      7.79 o 
   4  16   7        7.46        3.44      7.49 o 
  -3  17   7        2.24       17.16      6.68 o 
  -2  17   7       12.07       20.82      7.49 o 
  -1  17   7       10.95       11.77      7.10 o 
   0  17   7        8.97        3.65      7.83 o 
   1  17   7       11.00       16.19      6.91 o 
   2  17   7       12.04        1.08      8.07 o 
   3  17   7        2.27        9.06      7.99 o 
  -2  18   7        7.23        6.28      7.25 o 
  -1  18   7        0.12        1.33      7.07 o 
   0  18   7        3.53        0.35      7.16 o 
   1  18   7        0.10        4.75      7.05 o 
   2  18   7        7.48        4.91      7.58 o 
  -1  19   7        1.74        5.71      7.16 o 
   0  19   7        0.14        7.69      7.69 o 
   1  19   7        1.77        2.40      7.47 o 
   0   0   8        0.41        0.88      6.98 o 
   1   0   8        4.84        1.55      4.20 o 
   2   0   8        2.88        3.10      7.31 o 
   3   0   8        8.58        5.35      6.05 o 
   4   0   8       14.51       15.40      5.96 o 
   5   0   8        3.14        2.17      3.84 o 
   6   0   8        2.80        3.85      3.94 o 
  -6   1   8       10.89       10.94      6.41 o 
  -5   1   8        1.47        2.47      6.62 o 
  -4   1   8       14.03       11.97      7.45 o 
  -3   1   8        6.92       10.87      7.15 o 
  -2   1   8        1.15        2.55      6.74 o 
  -1   1   8       40.87       40.54      7.94 o 
   0   1   8        1.14        1.78      6.64 o 
   1   1   8       40.95       38.44      6.98 o 
   2   1   8        1.17        4.91      5.80 o 
   3   1   8        6.84       13.97      5.46 o 
   4   1   8       14.02       14.57      5.92 o 
   5   1   8        1.37        2.31      5.54 o 
   6   1   8       11.00       10.69      5.68 o 
  -6   2   8        8.82        7.28      6.43 o 
  -5   2   8        1.10        7.59      6.16 o 
  -4   2   8       21.26       26.48      6.89 o 
  -3   2   8        2.90        7.12      6.83 o 
  -2   2   8        2.36        6.65      6.65 o 
  -1   2   8        1.21        6.13      6.13 o 
   0   2   8        2.72        1.17      5.92 o 
   1   2   8        1.17        5.81      5.40 o 
   2   2   8        2.16        4.62      5.53 o 
   3   2   8        3.07        0.83      6.39 o 
   4   2   8       21.05       20.69      5.99 o 
   5   2   8        1.07        3.78      5.71 o 
   6   2   8        8.78       12.09      5.50 o 
  -6   3   8        3.58       11.59      6.33 o 
  -5   3   8       15.40       13.89      6.72 o 
  -4   3   8       11.85       14.51      7.32 o 
  -3   3   8        5.67        7.10      7.10 o 
  -2   3   8        8.48       12.58      6.66 o 
  -1   3   8        0.32        2.69      6.24 o 
   0   3   8        3.17        0.87      6.30 o 
   1   3   8        0.37        6.39      5.76 o 
   2   3   8        8.51        1.38      6.41 o 
   3   3   8        5.44       10.38      5.46 o 
   4   3   8       11.91        0.86      6.42 o 
   5   3   8       15.07       16.63      5.96 o 
   6   3   8        3.63        6.04      5.51 o 
  -6   4   8        3.75        9.04      5.95 o 
  -5   4   8        0.21        0.65      6.69 o 
  -4   4   8        9.75       17.91      7.40 o 
  -3   4   8       12.04       19.51      6.69 o 
  -2   4   8        1.03        3.35      6.46 o 
  -1   4   8       15.02       27.48      6.71 o 
   0   4   8        8.25       18.92      6.06 o 
   1   4   8       14.38       17.22      6.54 o 
   2   4   8        1.12        3.93      5.87 o 
   3   4   8       11.66       22.94      6.09 o 
   4   4   8        9.58       10.94      6.56 o 
   5   4   8        0.27        6.38      6.38 o 
   6   4   8        3.64        3.07      5.89 o 
  -6   5   8        0.02        3.30      5.95 o 
  -5   5   8       31.60       20.82      7.58 o 
  -4   5   8        3.14        3.54      6.72 o 
  -3   5   8       20.77        3.44      7.35 o 
  -2   5   8       12.24       17.37      6.97 o 
  -1   5   8        6.31        5.10      6.76 o 
   0   5   8        0.11        2.10      6.45 o 
   1   5   8        6.13        2.60      6.25 o 
   2   5   8       11.70       16.16      6.93 o 
   3   5   8       20.42       20.34      6.45 o 
   4   5   8        3.28        4.26      6.21 o 
   5   5   8       31.37       27.11      6.46 o 
   6   5   8        0.03        3.77      5.90 o 
  -6   6   8        5.65       13.76      6.78 o 
  -5   6   8        3.62        7.88      6.21 o 
  -4   6   8        0.64        9.66      6.58 o 
  -3   6   8       24.56       10.33      7.29 o 
  -2   6   8       24.98       24.51      7.57 o 
  -1   6   8        6.21        1.22      6.78 o 
   0   6   8       14.10       25.19      6.95 o 
   1   6   8        6.36        1.50      6.72 o 
   2   6   8       26.29       22.02      7.35 o 
   3   6   8       24.36       37.06      7.39 o 
   4   6   8        0.56        6.56      6.38 o 
   5   6   8        3.67        0.32      6.69 o 
   6   6   8        5.47        5.45      5.91 o 
  -5   7   8       13.11       10.76      7.04 o 
  -4   7   8        8.21        9.33      6.72 o 
  -3   7   8       34.03       33.67      7.97 o 
  -2   7   8       18.47       12.36      7.13 o 
  -1   7   8       45.49       64.16      7.61 o 
   0   7   8        2.79        0.30      7.07 o 
   1   7   8       45.84       34.09      7.71 o 
   2   7   8       18.33       17.23      6.87 o 
   3   7   8       34.52       29.19      7.63 o 
   4   7   8        8.51       10.95      6.96 o 
   5   7   8       13.12        6.56      6.93 o 
   6   7   8        2.81        2.29      6.05 o 
  -5   8   8        4.71        5.52      6.89 o 
  -4   8   8        1.00        4.52      7.10 o 
  -3   8   8        9.95       22.50      7.30 o 
  -2   8   8       12.46        6.58      7.76 o 
  -1   8   8       23.74       37.47      7.44 o 
   0   8   8       44.97       23.06      8.81 o 
   1   8   8       23.78       23.55      7.38 o 
   2   8   8       12.86       18.52      6.89 o 
   3   8   8       10.00       12.67      7.17 o 
   4   8   8        1.05        6.97      6.73 o 
   5   8   8        4.93       15.13      6.25 o 
  -5   9   8        0.48        4.89      7.05 o 
  -4   9   8        4.94        6.46      7.34 o 
  -3   9   8        0.96        0.96      7.07 o 
  -2   9   8        6.78        2.20      7.50 o 
  -1   9   8       16.90        6.35      7.38 o 
   0   9   8        7.32       15.50      7.71 o 
   1   9   8       17.19       10.65      7.14 o 
   2   9   8        6.46        5.96      7.20 o 
   3   9   8        1.12        3.01      6.85 o 
   4   9   8        4.76        6.13      6.90 o 
   5   9   8        0.41        3.45      6.78 o 
  -5  10   8        2.37        7.15      7.48 o 
  -4  10   8        9.14        1.63      7.03 o 
  -3  10   8        8.34       21.07      7.18 o 
  -2  10   8        6.96        9.35      7.40 o 
  -1  10   8       20.93       26.27      7.73 o 
   0  10   8       12.59       10.55      7.20 o 
   1  10   8       20.99       25.18      7.53 o 
   2  10   8        6.84        6.15      7.71 o 
   3  10   8        8.47       26.37      7.05 o 
   4  10   8        8.89        7.03      7.06 o 
   5  10   8        2.44        7.42      6.88 o 
  -4  11   8       16.37       13.79      7.25 o 
  -3  11   8        8.09       12.46      7.38 o 
  -2  11   8       15.50        3.29      7.99 o 
  -1  11   8        9.21        7.29      7.44 o 
   0  11   8        7.64       13.15      8.17 o 
   1  11   8        9.30        7.65      7.65 o 
   2  11   8       15.33       14.57      8.20 o 
   3  11   8        8.28       11.11      7.41 o 
   4  11   8       16.26        1.07      7.90 o 
  -4  12   8        0.81        2.31      7.39 o 
  -3  12   8        5.99        0.66      7.46 o 
  -2  12   8        6.36        0.98      7.70 o 
  -1  12   8       23.32       31.69      7.51 o 
   0  12   8        5.56        6.86      8.11 o 
   1  12   8       23.25       18.12      8.28 o 
   2  12   8        6.43       11.35      7.76 o 
   3  12   8        6.15        8.49      7.28 o 
   4  12   8        0.82        2.95      7.01 o 
  -3  13   8        0.19        7.68      7.68 o 
  -2  13   8        2.90        7.57      7.57 o 
  -1  13   8        0.28        3.78      7.71 o 
   0  13   8        7.54       26.59      7.76 o 
   1  13   8        0.25       14.81      7.10 o 
   2  13   8        2.97        6.39      8.04 o 
   3  13   8        0.15       16.65      7.45 o 
  -2  14   8        5.05        1.74      7.40 o 
  -1  14   8        8.68        8.03      7.70 o 
   0  14   8        9.17       14.93      7.89 o 
   1  14   8        8.65        0.75      8.35 o 
   2  14   8        5.14        4.61      7.88 o 
  -1  15   8        3.75        0.00      8.04 o 
   0  15   8        1.89        6.13      8.29 o 
   1  15   8        3.68        1.83      8.31 o 
   0   0   9       18.55       18.90      8.06 o 
   1   0   9        3.17        8.49      4.56 o 
   2   0   9       19.05        8.89      5.04 o 
   3   0   9        3.35        1.12      4.38 o 
   4   0   9        9.61       12.99      4.29 o 
  -4   1   9        1.67        3.40      6.79 o 
  -3   1   9        4.16        1.49      7.63 o 
  -2   1   9        1.04       10.26      6.95 o 
  -1   1   9       19.47       19.75      7.89 o 
   0   1   9        0.01        0.72      6.48 o 
   1   1   9       19.55       14.40      7.04 o 
   2   1   9        1.01        5.21      6.54 o 
   3   1   9        4.12        6.29      6.37 o 
   4   1   9        1.63        9.42      5.74 o 
  -3   2   9        1.97        9.87      7.00 o 
  -2   2   9       10.99       20.51      6.66 o 
  -1   2   9        0.04        5.67      7.49 o 
   0   2   9        6.66        3.46      7.41 o 
   1   2   9        0.01        6.70      6.72 o 
   2   2   9       10.57       10.08      6.33 o 
   3   2   9        2.03        4.50      6.76 o 
   4   2   9        8.44       16.02      5.30 o 
  -3   3   9        7.15        7.60      6.99 o 
  -2   3   9        7.26       20.27      7.26 o 
  -1   3   9        2.81        3.17      7.84 o 
   0   3   9       10.62       22.87      6.74 o 
   1   3   9        2.89        0.00      6.77 o 
   2   3   9        7.18        0.31      6.77 o 
   3   3   9        7.15        9.09      6.21 o 
  -3   4   9        4.77        6.08      6.93 o 
  -2   4   9        0.94        1.43      6.79 o 
  -1   4   9        0.63        5.61      7.51 o 
   0   4   9        0.73        6.96      6.92 o 
   1   4   9        0.75        3.89      6.76 o 
   2   4   9        0.91        5.32      6.26 o 
   3   4   9        4.90        0.30      6.24 o 
  -3   5   9        5.25       14.91      7.00 o 
  -2   5   9        5.79        5.64      7.25 o 
  -1   5   9        3.01        3.84      7.27 o 
   0   5   9       11.20        7.73      7.36 o 
   1   5   9        3.09        3.32      6.76 o 
   2   5   9        5.60        5.74      6.58 o 
   3   5   9        5.41        5.38      6.33 o 
  -3   6   9        4.21        3.89      7.43 o 
  -2   6   9        7.17       10.26      7.42 o 
  -1   6   9        0.37        0.00      7.43 o 
   0   6   9       18.80       34.80      7.07 o 
   1   6   9        0.50       10.23      6.73 o 
   2   6   9        7.57       13.13      6.63 o 
   3   6   9        4.40       15.25      6.63 o 
  -2   7   9        8.34        7.47      7.86 o 
  -1   7   9        0.07        8.01      8.01 o 
   0   7   9        0.28        2.17      7.41 o 
   1   7   9        0.08        5.66      7.49 o 
   2   7   9        8.29        4.07      7.55 o 
  -2   8   9       12.38        3.95      8.58 o 
  -1   8   9        5.86       15.52      7.82 o 
   0   8   9       24.88       30.00      8.43 o 
   1   8   9        5.92        7.74      7.51 o 
   2   8   9       12.50       17.11      7.00 o 
  -1   9   9        0.84        1.08      7.74 o 
   0   9   9        0.05        2.98      7.65 o 
   1   9   9        0.80        3.79      8.35 o 
                                                 
